# Supplementary material for: Spatial distribution of maternal factors in pig mature oocytes
Source: Anim Biotechnol. 2024 Aug 26;35(1):2394692. doi: 10.1080/10495398.2024.2394692 (PMC12674313; doi:10.1080/10495398.2024.2394692)
Supplement: Supplementary Table 1.xlsx [file LABT_A_2394692_SM2415.xlsx]

## Sheet: Up
GO Terms Level 1	GO Terms Description	GO Terms Level	GO Terms ID	Mapping	Background	All Mapping	All Background	Fold Enrichment	Fisher's exact test p value	-log10(p value)	Related proteins
Cellular Component	MCM complex	2	GO:0042555	3	7	51	2995	25.17	0.000155252	3.81	F1RSE7 I3L7E5 M3TYJ4
	axon hillock	2	GO:0043203	2	3	51	2995	39.15	0.000843814	3.07	A0A286ZPG8 A5GFW1
	mitotic spindle	6	GO:0072686	4	33	51	2995	7.12	0.00212068	2.67	F1RL02 A5GFW1 A5GFN6 F1SFR3
	nuclear pore	3	GO:0005643	4	34	51	2995	6.91	0.00237347	2.62	A0A286ZUV8 A0A287A021 A0A287ASM1 A5GFN6
	spindle	5	GO:0005819	6	89	51	2995	3.96	0.00357135	2.45	F1RL02 A0A286ZPG8 A5GFW1 A5GFN6 F1S8Y2 F1SFR3
	mitotic spindle pole	3	GO:0097431	2	6	51	2995	19.58	0.00408273	2.39	A5GFW1 A5GFN6
	proteasome accessory complex	2	GO:0022624	3	22	51	2995	8.01	0.00570329	2.24	A0A287AEH0 A0A288CG47 A0A5G2QUG8
	proteasome regulatory particle	2	GO:0005838	3	22	51	2995	8.01	0.00570329	2.24	A0A287AEH0 A0A288CG47 A0A5G2QUG8
Molecular Function	nucleocytoplasmic carrier activity	2	GO:0140142	2	6	49	2541	17.29	0.00520188	2.28	A0A287A021 F1RRJ4
	actin binding	4	GO:0003779	5	84	49	2541	3.09	0.0213129	1.67	P10668 A0A287BNN0 A0A287BDC2 A0A5G2QAY2 F1SGZ8
	molecular carrier activity	1	GO:0140104	2	13	49	2541	7.98	0.0248174	1.61	A0A287A021 F1RRJ4
	NAD binding	4	GO:0051287	2	15	49	2541	6.91	0.0326007	1.49	A0A287AF07 F1ST73
	calmodulin binding	3	GO:0005516	2	18	49	2541	5.76	0.0457981	1.34	F1SQF8 Q29307
Biological Process	regulation of nucleocytoplasmic transport	6	GO:0046822	4	41	49	2923	5.82	0.00447587	2.35	F1RL02 A0A287A021 F1SQF8 F1RRJ4
	regulation of intracellular protein transport	6	GO:0033157	5	68	49	2923	4.39	0.00506957	2.3	F1RL02 A0A286ZPG8 A0A287A021 F1SQF8 F1RRJ4
	axonal transport	6	GO:0098930	3	24	49	2923	7.46	0.00699682	2.16	A0A286ZPG8 A0A287A4W6 M3VK02
	positive regulation of translation	7	GO:0045727	4	51	49	2923	4.68	0.00976998	2.01	A0A286ZUV8 F1RL02 A5GFW1 F1SHC9
	mitotic G1 DNA damage checkpoint	6	GO:0031571	2	12	49	2923	9.94	0.0163256	1.79	A5GFW1 A0A287BTE0
	nuclear export	6	GO:0051168	4	62	49	2923	3.85	0.0190658	1.72	A0A286ZUV8 A0A287A021 A5GFN6 F1RRJ4
	regulation of cytoplasmic transport	6	GO:1903649	2	13	49	2923	9.18	0.0190893	1.72	F1RL02 A0A287A4W6
	positive regulation of protein metabolic process	6	GO:0051247	11	330	49	2923	1.99	0.0206472	1.69	A0A286ZUV8 F1RL02 A5GFW1 A0A287BNN0 F1SQF8 A0A287BTE0 F2Z5W6 F1RFM7 F1SFR3 F1SHC9 I3LD12
	regulation of muscle cell apoptotic process	7	GO:0010660	2	14	49	2923	8.52	0.0220349	1.66	A0A286ZUV8 A0A287AF07
	regulation of protein export from nucleus	7	GO:0046825	2	14	49	2923	8.52	0.0220349	1.66	F1SQF8 F1RRJ4
	DNA-dependent DNA replication	6	GO:0006261	3	37	49	2923	4.84	0.0230695	1.64	F1RSE7 I3L7E5 M3TYJ4
	positive regulation of mitotic nuclear division	7	GO:0045840	2	15	49	2923	7.95	0.0251558	1.6	A5GFW1 F1SFR3
	peptidyl-serine phosphorylation	6	GO:0018105	3	39	49	2923	4.59	0.0265093	1.58	F1RL02 A5GFW1 F1SQF8
	regulation of cytoskeleton organization	6	GO:0051493	6	140	49	2923	2.56	0.027738	1.56	F1RL02 A5GFW1 A0A287BNN0 A0A5G2QPE1 A5GFN6 F1SGZ8

## Sheet: Up GO2Protein
GO Terms Level 1	GO Terms ID	GO Terms Level	GO Terms Description	Fold Enrichment	Fisher's exact test p value	Protein accession	Protein description	Gene name	NSO/SSO Ratio	NSO/SSO P value	Regulated Type	MW [kDa]	Coverage [%]	Peptides	Unique peptides	Razor + unique peptides	LFQ intensity NSO_1	LFQ intensity SSO_1	LFQ intensity NSO_2	LFQ intensity SSO_2	LFQ intensity NSO_3	LFQ intensity SSO_3	NSO_1	SSO_1	NSO_2	SSO_2	NSO_3	SSO_3
Biological Process	GO:0046907	3	intracellular transport	1.53	0.071472	A0A5G2RK54	SEC24 homolog C, COPII coat complex component OS=Sus scrofa OX=9823 GN=SEC24C PE=1 SV=1	SEC24C	1.8412	0.00337042	Up	106.05	29.2	20	20	20	62508.6	26444.9	49218.1	33585.9	54572.9	30290.4	1.4615	0.618304	1.15076	0.785265	1.27596	0.708214
Biological Process	GO:0071840	2	cellular component organization or biogenesis	1.24	0.146736	F1SHC9	FAST kinase domain-containing protein 2, mitochondrial OS=Sus scrofa OX=9823 GN=FASTKD2 PE=4 SV=2	FASTKD2	1.93613	0.00212583	Up	78.209	10.7	6	6	6	40614.2	21901.9	42405	20977			1.29038	0.695863	1.34728	0.666475
Biological Process	GO:0071840	2	cellular component organization or biogenesis	1.24	0.146736	F1SGZ8	Twinfilin actin binding protein 1 OS=Sus scrofa OX=9823 GN=TWF1 PE=1 SV=1	TWF1	1.41931	0.017984	Up	40.266	18.9	7	7	7	97457.8	88458.2	119718	72010.5	116032	74298.1	1.02953	0.93446	1.26468	0.760709	1.22574	0.784874
Biological Process	GO:0071840	2	cellular component organization or biogenesis	1.24	0.146736	F1SFR3	Separase OS=Sus scrofa OX=9823 GN=ESPL1 PE=4 SV=3	ESPL1	1.57495	0.0267361	Up	230.12	11.8	18	18	18	46370.2	29884.7	39859.7	34765.9	55159.1	25122.9	1.20357	0.775679	1.03459	0.902376	1.4317	0.652085
Biological Process	GO:0071840	2	cellular component organization or biogenesis	1.24	0.146736	F1S8Y2	MMS19 nucleotide excision repair protein OS=Sus scrofa OX=9823 GN=MMS19 PE=1 SV=4	MMS19	1.42756	0.0494457	Up	114.18	23.7	17	4	17	57630	32584.3	46603.2	40294	51824.2		1.25865	0.711647	1.01782	0.880029	1.13185
Biological Process	GO:0071840	2	cellular component organization or biogenesis	1.24	0.146736	F1RFM7	Aminoacyl tRNA synthase complex-interacting multifunctional protein 2 OS=Sus scrofa OX=9823 GN=AIMP2 PE=1 SV=2	AIMP2	1.30014	0.0421758	Up	35.185	24.1	5	5	5			53373	44415	57745.7	41051.8			1.086	0.903729	1.17497	0.835296
Biological Process	GO:0071840	2	cellular component organization or biogenesis	1.24	0.146736	A5GFN6	mRNA export factor OS=Sus scrofa OX=9823 GN=RAE1 PE=3 SV=1	RAE1	1.7606	0.0296472	Up	41.025	48.1	14	14	14	43501.2	30930.4	42746.7	31476.4	61897.4	21737.8	1.12363	0.798927	1.10414	0.813029	1.5988	0.561482
Biological Process	GO:0071840	2	cellular component organization or biogenesis	1.24	0.146736	F2Z5W6	Late endosomal/lysosomal adaptor and MAPK and MTOR activator 1 OS=Sus scrofa OX=9823 GN=LAMTOR1 PE=1 SV=1	LAMTOR1	1.33572	0.0489169	Up	17.745	57.8	6	6	6			99869	68058	90906.5	74767.8			1.19747	0.81604	1.09	0.896493
Biological Process	GO:0071840	2	cellular component organization or biogenesis	1.24	0.146736	M3VK02	AP-3 complex subunit delta OS=Sus scrofa OX=9823 GN=AP3D1 PE=1 SV=1	AP3D1	1.35881	0.0188962	Up	136.42	20.9	19	19	19	64015.1	44346.8	60259	47111			1.18694	0.822257	1.11729	0.87351
Biological Process	GO:0071840	2	cellular component organization or biogenesis	1.24	0.146736	A0A5G2QAY2	Formin like 3 OS=Sus scrofa OX=9823 GN=FMNL3 PE=3 SV=1	FMNL3	1.69279	0.0310047	Up	106.38	11.9	10	4	10	345803	178622	302370	204280			1.34152	0.692955	1.17303	0.792493
Biological Process	GO:0071840	2	cellular component organization or biogenesis	1.24	0.146736	A0A288CG47	26S proteasome non-ATPase regulatory subunit 4 OS=Sus scrofa OX=9823 GN=PSMD4 PE=1 SV=1	PSMD4	1.36184	0.00237361	Up	41.106	27.1	8	2	8	116338		112852	88053	119932	82854.6	1.11857		1.08505	0.846614	1.15313	0.796632
Biological Process	GO:0071840	2	cellular component organization or biogenesis	1.24	0.146736	A0A287BTE0	Protein arginine methyltransferase 1 OS=Sus scrofa OX=9823 GN=PRMT1 PE=1 SV=1	PRMT1	1.31789	0.0264665	Up	43.393	24.8	6	5	6	21320.8	15162.9	19983	16178			1.17398	0.834908	1.10031	0.890802
Biological Process	GO:0071840	2	cellular component organization or biogenesis	1.24	0.146736	F1S6Z8	Vesicle trafficking 1 OS=Sus scrofa OX=9823 GN=VTA1 PE=1 SV=3	VTA1	1.31911	0.00244422	Up	31.024	38.4	9	9	9	250605		243793	195264	257607	184793	1.10685		1.07676	0.862427	1.13778	0.816178
Biological Process	GO:0071840	2	cellular component organization or biogenesis	1.24	0.146736	F1RSE7	DNA helicase OS=Sus scrofa OX=9823 GN=MCM4 PE=1 SV=3	MCM4	1.64413	1e-32	Up	93.595	12.6	9	9	9	57859		57859	35191.2		35191.2	1.24361		1.24361	0.756392		0.756392
Biological Process	GO:0071840	2	cellular component organization or biogenesis	1.24	0.146736	A0A287AF07	NAD-dependent protein deacylase sirtuin-5, mitochondrial OS=Sus scrofa OX=9823 GN=SIRT5 PE=1 SV=1	SIRT5	1.85894	0.0421785	Up	33.42	52.3	16	16	16	223774	68446.9	135325	113184	158350	96726.2	1.68715	0.516057	1.02029	0.853352	1.19389	0.72927
Biological Process	GO:0071840	2	cellular component organization or biogenesis	1.24	0.146736	A0A287A4W6	Ras-related protein Rab-21 OS=Sus scrofa OX=9823 GN=TMEM19 PE=1 SV=1	TMEM19	1.41086	0.0369407	Up	24.132	51.4	10	10	10	118159	91047.7	110231	97596.4	143519	74959.7	1.11556	0.859599	1.04071	0.921426	1.35499	0.707709
Biological Process	GO:0071840	2	cellular component organization or biogenesis	1.24	0.146736	A0A287BNN0	Coiled-coil domain containing 88A OS=Sus scrofa OX=9823 GN=CCDC88A PE=1 SV=2	CCDC88A	1.8131	0.00298248	Up	189.59	7.9	11	11	11	74693.1	36263.5	65793.6	41168.7	70102.3		1.29666	0.629529	1.14217	0.714681	1.21696
Biological Process	GO:0071840	2	cellular component organization or biogenesis	1.24	0.146736	A5GFW1	Aurora kinase A OS=Sus scrofa OX=9823 GN=AURKA PE=3 SV=1	AURKA	1.331	0.0196673	Up	45.515	54.7	19	18	19	173563	146555	175221	145168	204808	124197	1.07412	0.906983	1.08439	0.8984	1.26749	0.768614
Biological Process	GO:0071840	2	cellular component organization or biogenesis	1.24	0.146736	P10668	Cofilin-1 OS=Sus scrofa OX=9823 GN=CFL1 PE=1 SV=3	CFL1	1.45948	0.0115783	Up	18.518	82.5	18	16	18	1.11176e+06	623938	901871	769146	1.016e+06	682747	1.30655	0.73326	1.05989	0.903909	1.19401	0.802373
Biological Process	GO:0071840	2	cellular component organization or biogenesis	1.24	0.146736	A0A5G2RK54	SEC24 homolog C, COPII coat complex component OS=Sus scrofa OX=9823 GN=SEC24C PE=1 SV=1	SEC24C	1.8412	0.00337042	Up	106.05	29.2	20	20	20	62508.6	26444.9	49218.1	33585.9	54572.9	30290.4	1.4615	0.618304	1.15076	0.785265	1.27596	0.708214
Biological Process	GO:0071840	2	cellular component organization or biogenesis	1.24	0.146736	A0A286ZPG8	Nuclear distribution protein nudE-like 1 OS=Sus scrofa OX=9823 GN=NDEL1 PE=3 SV=1	NDEL1	1.48357	0.0159465	Up	35.553	34.6	10	5	10	195603	112807	157513	140087	192300	114745	1.28538	0.741296	1.03507	0.920557	1.26367	0.754029
Biological Process	GO:0071840	2	cellular component organization or biogenesis	1.24	0.146736	F1RL02	Mitogen-activated protein kinase OS=Sus scrofa OX=9823 GN=MAPK1 PE=1 SV=4	MAPK1	1.51032	0.0472052	Up	39.365	31	11	9	11	90880.6	52764.3	79691	60173			1.28223	0.744446	1.12435	0.848975
Biological Process	GO:0008361	5	regulation of cell size	2.98	0.143831	A0A287A4W6	Ras-related protein Rab-21 OS=Sus scrofa OX=9823 GN=TMEM19 PE=1 SV=1	TMEM19	1.41086	0.0369407	Up	24.132	51.4	10	10	10	118159	91047.7	110231	97596.4	143519	74959.7	1.11556	0.859599	1.04071	0.921426	1.35499	0.707709
Biological Process	GO:0008361	5	regulation of cell size	2.98	0.143831	A0A286ZPG8	Nuclear distribution protein nudE-like 1 OS=Sus scrofa OX=9823 GN=NDEL1 PE=3 SV=1	NDEL1	1.48357	0.0159465	Up	35.553	34.6	10	5	10	195603	112807	157513	140087	192300	114745	1.28538	0.741296	1.03507	0.920557	1.26367	0.754029
Biological Process	GO:0050773	4	regulation of dendrite development	2.98	0.143831	F1SQF8	Calcium/calmodulin dependent protein kinase I OS=Sus scrofa OX=9823 GN=CAMK1 PE=1 SV=3	CAMK1	1.31294	0.00186026	Up	40.6	22.5	7	7	7	83148.6	64392	84543	63330			1.12586	0.87189	1.14474	0.857509
Biological Process	GO:0050773	4	regulation of dendrite development	2.98	0.143831	A0A287A4W6	Ras-related protein Rab-21 OS=Sus scrofa OX=9823 GN=TMEM19 PE=1 SV=1	TMEM19	1.41086	0.0369407	Up	24.132	51.4	10	10	10	118159	91047.7	110231	97596.4	143519	74959.7	1.11556	0.859599	1.04071	0.921426	1.35499	0.707709
Biological Process	GO:0030163	4	protein catabolic process	1.8	0.143076	I3LD12	RBR-type E3 ubiquitin transferase OS=Sus scrofa OX=9823 GN=BBS4 PE=4 SV=3	BBS4	1.38715	0.0213786	Up	59.586	27.4	11	11	11	63945.2	41582.3	53575.2	49631	65402.3	40655.8	1.21881	0.792568	1.02115	0.945977	1.24658	0.774909
Biological Process	GO:0030163	4	protein catabolic process	1.8	0.143076	A0A5G2QUG8	26S proteasome non-ATPase regulatory subunit 1 OS=Sus scrofa OX=9823 GN=PSMD1 PE=1 SV=1	PSMD1	1.34328	0.0270458	Up	104.65	39.8	30	30	30	144264	108683	130931	119750	161813	96896	1.13543	0.855392	1.0305	0.942497	1.27356	0.762622
Biological Process	GO:0030163	4	protein catabolic process	1.8	0.143076	A0A5G2QPE1	Calcium-activated neutral proteinase 2 OS=Sus scrofa OX=9823 GN=CAPN2 PE=1 SV=1	CAPN2	1.42661	0.035854	Up	79.891	24.9	15	15	15	114228	70377.8	91214.9	88133.7	117937	68164.7	1.246	0.767681	0.994971	0.961361	1.28645	0.743539
Biological Process	GO:0030163	4	protein catabolic process	1.8	0.143076	A0A288CG47	26S proteasome non-ATPase regulatory subunit 4 OS=Sus scrofa OX=9823 GN=PSMD4 PE=1 SV=1	PSMD4	1.36184	0.00237361	Up	41.106	27.1	8	2	8	116338		112852	88053	119932	82854.6	1.11857		1.08505	0.846614	1.15313	0.796632
Biological Process	GO:0071840	2	cellular component organization or biogenesis	1.24	0.146736	F1ST73	Glyoxylate and hydroxypyruvate reductase OS=Sus scrofa OX=9823 GN=GRHPR PE=1 SV=3	GRHPR	1.30185	0.00479001	Up	35.824	50	20	20	20	1.21392e+06	818285	1.09263e+06	909115	1.10868e+06	895960	1.20616	0.813055	1.08565	0.903306	1.10159	0.890235
Biological Process	GO:0071840	2	cellular component organization or biogenesis	1.24	0.146736	F2Z5N9	Protein pelota homolog OS=Sus scrofa OX=9823 GN=PELO PE=3 SV=3	PELO	1.3805	0.00191352	Up	43.28	21.1	7	7	7	53658.1		52097.7	40027.1	55265.3	37732.8	1.12358		1.09091	0.838154	1.15724	0.790113
Biological Process	GO:0071840	2	cellular component organization or biogenesis	1.24	0.146736	I3LE12	Hydroxysteroid 17-beta dehydrogenase 12 OS=Sus scrofa OX=9823 GN=HSD17B12 PE=1 SV=3	HSD17B12	1.56576	0.0018848	Up	32.882	30.3	8	8	8	222508	132139	196757	149433	225636	130306	1.26332	0.750235	1.11711	0.848424	1.28108	0.739832
Biological Process	GO:0071840	2	cellular component organization or biogenesis	1.24	0.146736	K7GL59	Rab proteins geranylgeranyltransferase component A OS=Sus scrofa OX=9823 GN=CHM PE=3 SV=2	CHM	1.43011	0.00116189	Up	73.101	28.2	13	13	13	81077.1	50638.9	73000.3	56241.7	76015.5	54010.8	1.2442	0.777099	1.12025	0.863078	1.16653	0.828843
Biological Process	GO:0043200	4	response to amino acid	2.84	0.155533	F2Z5W6	Late endosomal/lysosomal adaptor and MAPK and MTOR activator 1 OS=Sus scrofa OX=9823 GN=LAMTOR1 PE=1 SV=1	LAMTOR1	1.33572	0.0489169	Up	17.745	57.8	6	6	6			99869	68058	90906.5	74767.8			1.19747	0.81604	1.09	0.896493
Biological Process	GO:0043200	4	response to amino acid	2.84	0.155533	A0A5G2QPE1	Calcium-activated neutral proteinase 2 OS=Sus scrofa OX=9823 GN=CAPN2 PE=1 SV=1	CAPN2	1.42661	0.035854	Up	79.891	24.9	15	15	15	114228	70377.8	91214.9	88133.7	117937	68164.7	1.246	0.767681	0.994971	0.961361	1.28645	0.743539
Biological Process	GO:0045666	6	positive regulation of neuron differentiation	2.21	0.152877	F1SQF8	Calcium/calmodulin dependent protein kinase I OS=Sus scrofa OX=9823 GN=CAMK1 PE=1 SV=3	CAMK1	1.31294	0.00186026	Up	40.6	22.5	7	7	7	83148.6	64392	84543	63330			1.12586	0.87189	1.14474	0.857509
Biological Process	GO:0045666	6	positive regulation of neuron differentiation	2.21	0.152877	A0A287A4W6	Ras-related protein Rab-21 OS=Sus scrofa OX=9823 GN=TMEM19 PE=1 SV=1	TMEM19	1.41086	0.0369407	Up	24.132	51.4	10	10	10	118159	91047.7	110231	97596.4	143519	74959.7	1.11556	0.859599	1.04071	0.921426	1.35499	0.707709
Biological Process	GO:0045666	6	positive regulation of neuron differentiation	2.21	0.152877	A0A286ZPG8	Nuclear distribution protein nudE-like 1 OS=Sus scrofa OX=9823 GN=NDEL1 PE=3 SV=1	NDEL1	1.48357	0.0159465	Up	35.553	34.6	10	5	10	195603	112807	157513	140087	192300	114745	1.28538	0.741296	1.03507	0.920557	1.26367	0.754029
Biological Process	GO:0045931	6	positive regulation of mitotic cell cycle	2.91	0.149658	F1SFR3	Separase OS=Sus scrofa OX=9823 GN=ESPL1 PE=4 SV=3	ESPL1	1.57495	0.0267361	Up	230.12	11.8	18	18	18	46370.2	29884.7	39859.7	34765.9	55159.1	25122.9	1.20357	0.775679	1.03459	0.902376	1.4317	0.652085
Biological Process	GO:0045931	6	positive regulation of mitotic cell cycle	2.91	0.149658	A5GFW1	Aurora kinase A OS=Sus scrofa OX=9823 GN=AURKA PE=3 SV=1	AURKA	1.331	0.0196673	Up	45.515	54.7	19	18	19	173563	146555	175221	145168	204808	124197	1.07412	0.906983	1.08439	0.8984	1.26749	0.768614
Biological Process	GO:0071229	4	cellular response to acid chemical	2.91	0.149658	F2Z5W6	Late endosomal/lysosomal adaptor and MAPK and MTOR activator 1 OS=Sus scrofa OX=9823 GN=LAMTOR1 PE=1 SV=1	LAMTOR1	1.33572	0.0489169	Up	17.745	57.8	6	6	6			99869	68058	90906.5	74767.8			1.19747	0.81604	1.09	0.896493
Biological Process	GO:0071229	4	cellular response to acid chemical	2.91	0.149658	A0A5G2QPE1	Calcium-activated neutral proteinase 2 OS=Sus scrofa OX=9823 GN=CAPN2 PE=1 SV=1	CAPN2	1.42661	0.035854	Up	79.891	24.9	15	15	15	114228	70377.8	91214.9	88133.7	117937	68164.7	1.246	0.767681	0.994971	0.961361	1.28645	0.743539
Biological Process	GO:0006406	6	mRNA export from nucleus	2.91	0.149658	A5GFN6	mRNA export factor OS=Sus scrofa OX=9823 GN=RAE1 PE=3 SV=1	RAE1	1.7606	0.0296472	Up	41.025	48.1	14	14	14	43501.2	30930.4	42746.7	31476.4	61897.4	21737.8	1.12363	0.798927	1.10414	0.813029	1.5988	0.561482
Biological Process	GO:0006406	6	mRNA export from nucleus	2.91	0.149658	A0A286ZUV8	Eukaryotic translation initiation factor 5A OS=Sus scrofa OX=9823 GN=EIF5A PE=1 SV=1	EIF5A	1.39731	0.02723	Up	16.832	54.5	11	10	11	488463	276432	383974	351656	436974	309005	1.30459	0.7383	1.02552	0.939209	1.16708	0.825294
Biological Process	GO:0000280	6	nuclear division	2.24	0.148886	F1SFR3	Separase OS=Sus scrofa OX=9823 GN=ESPL1 PE=4 SV=3	ESPL1	1.57495	0.0267361	Up	230.12	11.8	18	18	18	46370.2	29884.7	39859.7	34765.9	55159.1	25122.9	1.20357	0.775679	1.03459	0.902376	1.4317	0.652085
Biological Process	GO:0000280	6	nuclear division	2.24	0.148886	A5GFW1	Aurora kinase A OS=Sus scrofa OX=9823 GN=AURKA PE=3 SV=1	AURKA	1.331	0.0196673	Up	45.515	54.7	19	18	19	173563	146555	175221	145168	204808	124197	1.07412	0.906983	1.08439	0.8984	1.26749	0.768614
Biological Process	GO:0000280	6	nuclear division	2.24	0.148886	A0A286ZPG8	Nuclear distribution protein nudE-like 1 OS=Sus scrofa OX=9823 GN=NDEL1 PE=3 SV=1	NDEL1	1.48357	0.0159465	Up	35.553	34.6	10	5	10	195603	112807	157513	140087	192300	114745	1.28538	0.741296	1.03507	0.920557	1.26367	0.754029
Biological Process	GO:0030163	4	protein catabolic process	1.8	0.143076	A0A287AEH0	Proteasome 26S subunit, non-ATPase 7 OS=Sus scrofa OX=9823 GN=PSMD7 PE=1 SV=1	PSMD7	2.4191	0.018249	Up	37.011	33.6	12	12	12	83764.7		70002.2	41214.6	100233	28784.1	1.29267		1.08029	0.63603	1.54681	0.4442
Biological Process	GO:0051128	4	regulation of cellular component organization	1.43	0.147747	F1SGZ8	Twinfilin actin binding protein 1 OS=Sus scrofa OX=9823 GN=TWF1 PE=1 SV=1	TWF1	1.41931	0.017984	Up	40.266	18.9	7	7	7	97457.8	88458.2	119718	72010.5	116032	74298.1	1.02953	0.93446	1.26468	0.760709	1.22574	0.784874
Biological Process	GO:0051128	4	regulation of cellular component organization	1.43	0.147747	A5GFN6	mRNA export factor OS=Sus scrofa OX=9823 GN=RAE1 PE=3 SV=1	RAE1	1.7606	0.0296472	Up	41.025	48.1	14	14	14	43501.2	30930.4	42746.7	31476.4	61897.4	21737.8	1.12363	0.798927	1.10414	0.813029	1.5988	0.561482
Biological Process	GO:0051128	4	regulation of cellular component organization	1.43	0.147747	F2Z5W6	Late endosomal/lysosomal adaptor and MAPK and MTOR activator 1 OS=Sus scrofa OX=9823 GN=LAMTOR1 PE=1 SV=1	LAMTOR1	1.33572	0.0489169	Up	17.745	57.8	6	6	6			99869	68058	90906.5	74767.8			1.19747	0.81604	1.09	0.896493
Biological Process	GO:0051128	4	regulation of cellular component organization	1.43	0.147747	A0A5G2QPE1	Calcium-activated neutral proteinase 2 OS=Sus scrofa OX=9823 GN=CAPN2 PE=1 SV=1	CAPN2	1.42661	0.035854	Up	79.891	24.9	15	15	15	114228	70377.8	91214.9	88133.7	117937	68164.7	1.246	0.767681	0.994971	0.961361	1.28645	0.743539
Biological Process	GO:0051128	4	regulation of cellular component organization	1.43	0.147747	A0A5G2QAY2	Formin like 3 OS=Sus scrofa OX=9823 GN=FMNL3 PE=3 SV=1	FMNL3	1.69279	0.0310047	Up	106.38	11.9	10	4	10	345803	178622	302370	204280			1.34152	0.692955	1.17303	0.792493
Biological Process	GO:0051128	4	regulation of cellular component organization	1.43	0.147747	F1SQF8	Calcium/calmodulin dependent protein kinase I OS=Sus scrofa OX=9823 GN=CAMK1 PE=1 SV=3	CAMK1	1.31294	0.00186026	Up	40.6	22.5	7	7	7	83148.6	64392	84543	63330			1.12586	0.87189	1.14474	0.857509
Biological Process	GO:0051128	4	regulation of cellular component organization	1.43	0.147747	A0A287BDC2	Microtubule actin crosslinking factor 1 OS=Sus scrofa OX=9823 GN=MACF1 PE=1 SV=2	MACF1	1.39211	0.00665922	Up	509.66	20.4	68	68	68	83510.6	62090.5	79346.4	65349.1	92548.8	56026.8	1.14171	0.848864	1.08478	0.893414	1.26527	0.765965
Biological Process	GO:0051128	4	regulation of cellular component organization	1.43	0.147747	A0A287A4W6	Ras-related protein Rab-21 OS=Sus scrofa OX=9823 GN=TMEM19 PE=1 SV=1	TMEM19	1.41086	0.0369407	Up	24.132	51.4	10	10	10	118159	91047.7	110231	97596.4	143519	74959.7	1.11556	0.859599	1.04071	0.921426	1.35499	0.707709
Biological Process	GO:0051128	4	regulation of cellular component organization	1.43	0.147747	A0A287BNN0	Coiled-coil domain containing 88A OS=Sus scrofa OX=9823 GN=CCDC88A PE=1 SV=2	CCDC88A	1.8131	0.00298248	Up	189.59	7.9	11	11	11	74693.1	36263.5	65793.6	41168.7	70102.3		1.29666	0.629529	1.14217	0.714681	1.21696
Biological Process	GO:0051128	4	regulation of cellular component organization	1.43	0.147747	A5GFW1	Aurora kinase A OS=Sus scrofa OX=9823 GN=AURKA PE=3 SV=1	AURKA	1.331	0.0196673	Up	45.515	54.7	19	18	19	173563	146555	175221	145168	204808	124197	1.07412	0.906983	1.08439	0.8984	1.26749	0.768614
Biological Process	GO:0051128	4	regulation of cellular component organization	1.43	0.147747	P10668	Cofilin-1 OS=Sus scrofa OX=9823 GN=CFL1 PE=1 SV=3	CFL1	1.45948	0.0115783	Up	18.518	82.5	18	16	18	1.11176e+06	623938	901871	769146	1.016e+06	682747	1.30655	0.73326	1.05989	0.903909	1.19401	0.802373
Biological Process	GO:0051128	4	regulation of cellular component organization	1.43	0.147747	A0A286ZPG8	Nuclear distribution protein nudE-like 1 OS=Sus scrofa OX=9823 GN=NDEL1 PE=3 SV=1	NDEL1	1.48357	0.0159465	Up	35.553	34.6	10	5	10	195603	112807	157513	140087	192300	114745	1.28538	0.741296	1.03507	0.920557	1.26367	0.754029
Biological Process	GO:0051128	4	regulation of cellular component organization	1.43	0.147747	F1RL02	Mitogen-activated protein kinase OS=Sus scrofa OX=9823 GN=MAPK1 PE=1 SV=4	MAPK1	1.51032	0.0472052	Up	39.365	31	11	9	11	90880.6	52764.3	79691	60173			1.28223	0.744446	1.12435	0.848975
Biological Process	GO:0071840	2	cellular component organization or biogenesis	1.24	0.146736	Q29307	ATPase inhibitor, mitochondrial OS=Sus scrofa OX=9823 GN=ATP5IF1 PE=1 SV=2	ATP5IF1	1.3994	0.0372019	Up	12.183	24.1	4	4	4	344410	293861	376588		411774	245787	1.02967	0.87855	1.12588		1.23107	0.734824
Biological Process	GO:0071840	2	cellular component organization or biogenesis	1.24	0.146736	M3TYJ4	DNA helicase OS=Sus scrofa OX=9823 GN=MCM6 PE=2 SV=1	MCM6	1.33432	0.00727321	Up	93.029	35.2	25	25	25	83466.8	56789.1	82119.6	57720.7	73388.1	64588.2	1.19788	0.815013	1.17855	0.828383	1.05323	0.926942
Biological Process	GO:0051128	4	regulation of cellular component organization	1.43	0.147747	F1SFR3	Separase OS=Sus scrofa OX=9823 GN=ESPL1 PE=4 SV=3	ESPL1	1.57495	0.0267361	Up	230.12	11.8	18	18	18	46370.2	29884.7	39859.7	34765.9	55159.1	25122.9	1.20357	0.775679	1.03459	0.902376	1.4317	0.652085
Biological Process	GO:0010810	5	regulation of cell-substrate adhesion	2.84	0.155533	A0A287BDC2	Microtubule actin crosslinking factor 1 OS=Sus scrofa OX=9823 GN=MACF1 PE=1 SV=2	MACF1	1.39211	0.00665922	Up	509.66	20.4	68	68	68	83510.6	62090.5	79346.4	65349.1	92548.8	56026.8	1.14171	0.848864	1.08478	0.893414	1.26527	0.765965
Biological Process	GO:0030163	4	protein catabolic process	1.8	0.143076	A5GFW1	Aurora kinase A OS=Sus scrofa OX=9823 GN=AURKA PE=3 SV=1	AURKA	1.331	0.0196673	Up	45.515	54.7	19	18	19	173563	146555	175221	145168	204808	124197	1.07412	0.906983	1.08439	0.8984	1.26749	0.768614
Biological Process	GO:0045664	5	regulation of neuron differentiation	1.97	0.142633	A0A287A4W6	Ras-related protein Rab-21 OS=Sus scrofa OX=9823 GN=TMEM19 PE=1 SV=1	TMEM19	1.41086	0.0369407	Up	24.132	51.4	10	10	10	118159	91047.7	110231	97596.4	143519	74959.7	1.11556	0.859599	1.04071	0.921426	1.35499	0.707709
Biological Process	GO:0051668	3	localization within membrane	3.22	0.126673	A0A5G2RK54	SEC24 homolog C, COPII coat complex component OS=Sus scrofa OX=9823 GN=SEC24C PE=1 SV=1	SEC24C	1.8412	0.00337042	Up	106.05	29.2	20	20	20	62508.6	26444.9	49218.1	33585.9	54572.9	30290.4	1.4615	0.618304	1.15076	0.785265	1.27596	0.708214
Biological Process	GO:0045732	6	positive regulation of protein catabolic process	2.42	0.12573	I3LD12	RBR-type E3 ubiquitin transferase OS=Sus scrofa OX=9823 GN=BBS4 PE=4 SV=3	BBS4	1.38715	0.0213786	Up	59.586	27.4	11	11	11	63945.2	41582.3	53575.2	49631	65402.3	40655.8	1.21881	0.792568	1.02115	0.945977	1.24658	0.774909
Biological Process	GO:0045732	6	positive regulation of protein catabolic process	2.42	0.12573	F1SFR3	Separase OS=Sus scrofa OX=9823 GN=ESPL1 PE=4 SV=3	ESPL1	1.57495	0.0267361	Up	230.12	11.8	18	18	18	46370.2	29884.7	39859.7	34765.9	55159.1	25122.9	1.20357	0.775679	1.03459	0.902376	1.4317	0.652085
Biological Process	GO:0045732	6	positive regulation of protein catabolic process	2.42	0.12573	A5GFW1	Aurora kinase A OS=Sus scrofa OX=9823 GN=AURKA PE=3 SV=1	AURKA	1.331	0.0196673	Up	45.515	54.7	19	18	19	173563	146555	175221	145168	204808	124197	1.07412	0.906983	1.08439	0.8984	1.26749	0.768614
Biological Process	GO:0000226	3	microtubule cytoskeleton organization	2.07	0.124661	F1SFR3	Separase OS=Sus scrofa OX=9823 GN=ESPL1 PE=4 SV=3	ESPL1	1.57495	0.0267361	Up	230.12	11.8	18	18	18	46370.2	29884.7	39859.7	34765.9	55159.1	25122.9	1.20357	0.775679	1.03459	0.902376	1.4317	0.652085
Biological Process	GO:0000226	3	microtubule cytoskeleton organization	2.07	0.124661	A0A287BNN0	Coiled-coil domain containing 88A OS=Sus scrofa OX=9823 GN=CCDC88A PE=1 SV=2	CCDC88A	1.8131	0.00298248	Up	189.59	7.9	11	11	11	74693.1	36263.5	65793.6	41168.7	70102.3		1.29666	0.629529	1.14217	0.714681	1.21696
Biological Process	GO:0000226	3	microtubule cytoskeleton organization	2.07	0.124661	A5GFW1	Aurora kinase A OS=Sus scrofa OX=9823 GN=AURKA PE=3 SV=1	AURKA	1.331	0.0196673	Up	45.515	54.7	19	18	19	173563	146555	175221	145168	204808	124197	1.07412	0.906983	1.08439	0.8984	1.26749	0.768614
Biological Process	GO:0000226	3	microtubule cytoskeleton organization	2.07	0.124661	A0A286ZPG8	Nuclear distribution protein nudE-like 1 OS=Sus scrofa OX=9823 GN=NDEL1 PE=3 SV=1	NDEL1	1.48357	0.0159465	Up	35.553	34.6	10	5	10	195603	112807	157513	140087	192300	114745	1.28538	0.741296	1.03507	0.920557	1.26367	0.754029
Biological Process	GO:0070727	3	cellular macromolecule localization	1.49	0.12264	K7GL59	Rab proteins geranylgeranyltransferase component A OS=Sus scrofa OX=9823 GN=CHM PE=3 SV=2	CHM	1.43011	0.00116189	Up	73.101	28.2	13	13	13	81077.1	50638.9	73000.3	56241.7	76015.5	54010.8	1.2442	0.777099	1.12025	0.863078	1.16653	0.828843
Biological Process	GO:0070727	3	cellular macromolecule localization	1.49	0.12264	F1SGZ8	Twinfilin actin binding protein 1 OS=Sus scrofa OX=9823 GN=TWF1 PE=1 SV=1	TWF1	1.41931	0.017984	Up	40.266	18.9	7	7	7	97457.8	88458.2	119718	72010.5	116032	74298.1	1.02953	0.93446	1.26468	0.760709	1.22574	0.784874
Biological Process	GO:0070727	3	cellular macromolecule localization	1.49	0.12264	F1RRJ4	Exportin 5 OS=Sus scrofa OX=9823 GN=XPO5 PE=1 SV=3	XPO5	2.10454	0.0333985	Up	132.11	16.3	15	15	15	221608	86446.3	181930	105300			1.48909	0.580874	1.22247	0.707561
Biological Process	GO:0070727	3	cellular macromolecule localization	1.49	0.12264	A5GFN6	mRNA export factor OS=Sus scrofa OX=9823 GN=RAE1 PE=3 SV=1	RAE1	1.7606	0.0296472	Up	41.025	48.1	14	14	14	43501.2	30930.4	42746.7	31476.4	61897.4	21737.8	1.12363	0.798927	1.10414	0.813029	1.5988	0.561482
Biological Process	GO:0070727	3	cellular macromolecule localization	1.49	0.12264	F2Z5W6	Late endosomal/lysosomal adaptor and MAPK and MTOR activator 1 OS=Sus scrofa OX=9823 GN=LAMTOR1 PE=1 SV=1	LAMTOR1	1.33572	0.0489169	Up	17.745	57.8	6	6	6			99869	68058	90906.5	74767.8			1.19747	0.81604	1.09	0.896493
Biological Process	GO:0070727	3	cellular macromolecule localization	1.49	0.12264	M3VK02	AP-3 complex subunit delta OS=Sus scrofa OX=9823 GN=AP3D1 PE=1 SV=1	AP3D1	1.35881	0.0188962	Up	136.42	20.9	19	19	19	64015.1	44346.8	60259	47111			1.18694	0.822257	1.11729	0.87351
Biological Process	GO:0070727	3	cellular macromolecule localization	1.49	0.12264	A0A5G2QP96	Signal sequence receptor subunit alpha OS=Sus scrofa OX=9823 GN=SSR1 PE=1 SV=1	SSR1	1.35319	0.00332267	Up	31.932	12.6	3	3	3	73722.9	53150.8	71923	54481			1.1643	0.839408	1.13588	0.860415
Biological Process	GO:0070727	3	cellular macromolecule localization	1.49	0.12264	A0A287ASM1	Importin 7 OS=Sus scrofa OX=9823 GN=IPO7 PE=1 SV=2	IPO7	1.32151	4.05716e-05	Up	114.35	19.8	15	15	15	80176.1	60517.8	79975	60670			1.13992	0.860426	1.13706	0.862589
Biological Process	GO:0070727	3	cellular macromolecule localization	1.49	0.12264	A0A287BDC2	Microtubule actin crosslinking factor 1 OS=Sus scrofa OX=9823 GN=MACF1 PE=1 SV=2	MACF1	1.39211	0.00665922	Up	509.66	20.4	68	68	68	83510.6	62090.5	79346.4	65349.1	92548.8	56026.8	1.14171	0.848864	1.08478	0.893414	1.26527	0.765965
Biological Process	GO:0070727	3	cellular macromolecule localization	1.49	0.12264	A0A287A021	Nuclear transport factor 2 OS=Sus scrofa OX=9823 GN=NUTF2 PE=1 SV=1	NUTF2	1.56915	0.0441483	Up	11.873	55.3	3	3	3	320847	200194	261138	245969	381974	168158	1.21974	0.76106	0.992744	0.935077	1.45211	0.639269
Biological Process	GO:0070727	3	cellular macromolecule localization	1.49	0.12264	A5GFW1	Aurora kinase A OS=Sus scrofa OX=9823 GN=AURKA PE=3 SV=1	AURKA	1.331	0.0196673	Up	45.515	54.7	19	18	19	173563	146555	175221	145168	204808	124197	1.07412	0.906983	1.08439	0.8984	1.26749	0.768614
Biological Process	GO:0070727	3	cellular macromolecule localization	1.49	0.12264	A0A286ZUV8	Eukaryotic translation initiation factor 5A OS=Sus scrofa OX=9823 GN=EIF5A PE=1 SV=1	EIF5A	1.39731	0.02723	Up	16.832	54.5	11	10	11	488463	276432	383974	351656	436974	309005	1.30459	0.7383	1.02552	0.939209	1.16708	0.825294
Biological Process	GO:0042127	4	regulation of cell population proliferation	1.72	0.121216	Q29307	ATPase inhibitor, mitochondrial OS=Sus scrofa OX=9823 GN=ATP5IF1 PE=1 SV=2	ATP5IF1	1.3994	0.0372019	Up	12.183	24.1	4	4	4	344410	293861	376588		411774	245787	1.02967	0.87855	1.12588		1.23107	0.734824
Biological Process	GO:0042127	4	regulation of cell population proliferation	1.72	0.121216	F1RFM7	Aminoacyl tRNA synthase complex-interacting multifunctional protein 2 OS=Sus scrofa OX=9823 GN=AIMP2 PE=1 SV=2	AIMP2	1.30014	0.0421758	Up	35.185	24.1	5	5	5			53373	44415	57745.7	41051.8			1.086	0.903729	1.17497	0.835296
Biological Process	GO:0042127	4	regulation of cell population proliferation	1.72	0.121216	A0A287BTE0	Protein arginine methyltransferase 1 OS=Sus scrofa OX=9823 GN=PRMT1 PE=1 SV=1	PRMT1	1.31789	0.0264665	Up	43.393	24.8	6	5	6	21320.8	15162.9	19983	16178			1.17398	0.834908	1.10031	0.890802
Biological Process	GO:0042127	4	regulation of cell population proliferation	1.72	0.121216	A0A287B0P4	TPD52 like 2 OS=Sus scrofa OX=9823 GN=TPD52L2 PE=1 SV=2	TPD52L2	1.33529	0.041258	Up	23.131	52.8	12	12	12	333828	198895	263081	252382	300607	220876	1.27605	0.760269	1.00562	0.964719	1.14906	0.844289
Biological Process	GO:0042127	4	regulation of cell population proliferation	1.72	0.121216	A0A287BNN0	Coiled-coil domain containing 88A OS=Sus scrofa OX=9823 GN=CCDC88A PE=1 SV=2	CCDC88A	1.8131	0.00298248	Up	189.59	7.9	11	11	11	74693.1	36263.5	65793.6	41168.7	70102.3		1.29666	0.629529	1.14217	0.714681	1.21696
Biological Process	GO:0042127	4	regulation of cell population proliferation	1.72	0.121216	F1RL02	Mitogen-activated protein kinase OS=Sus scrofa OX=9823 GN=MAPK1 PE=1 SV=4	MAPK1	1.51032	0.0472052	Up	39.365	31	11	9	11	90880.6	52764.3	79691	60173			1.28223	0.744446	1.12435	0.848975
Biological Process	GO:0042127	4	regulation of cell population proliferation	1.72	0.121216	A0A286ZUV8	Eukaryotic translation initiation factor 5A OS=Sus scrofa OX=9823 GN=EIF5A PE=1 SV=1	EIF5A	1.39731	0.02723	Up	16.832	54.5	11	10	11	488463	276432	383974	351656	436974	309005	1.30459	0.7383	1.02552	0.939209	1.16708	0.825294
Biological Process	GO:0031100	4	animal organ regeneration	3.31	0.121073	A0A287BTE0	Protein arginine methyltransferase 1 OS=Sus scrofa OX=9823 GN=PRMT1 PE=1 SV=1	PRMT1	1.31789	0.0264665	Up	43.393	24.8	6	5	6	21320.8	15162.9	19983	16178			1.17398	0.834908	1.10031	0.890802
Biological Process	GO:0031100	4	animal organ regeneration	3.31	0.121073	A5GFW1	Aurora kinase A OS=Sus scrofa OX=9823 GN=AURKA PE=3 SV=1	AURKA	1.331	0.0196673	Up	45.515	54.7	19	18	19	173563	146555	175221	145168	204808	124197	1.07412	0.906983	1.08439	0.8984	1.26749	0.768614
Biological Process	GO:0051668	3	localization within membrane	3.22	0.126673	M3VK02	AP-3 complex subunit delta OS=Sus scrofa OX=9823 GN=AP3D1 PE=1 SV=1	AP3D1	1.35881	0.0188962	Up	136.42	20.9	19	19	19	64015.1	44346.8	60259	47111			1.18694	0.822257	1.11729	0.87351
Biological Process	GO:0006417	6	regulation of translation	2.06	0.127584	A0A286ZUV8	Eukaryotic translation initiation factor 5A OS=Sus scrofa OX=9823 GN=EIF5A PE=1 SV=1	EIF5A	1.39731	0.02723	Up	16.832	54.5	11	10	11	488463	276432	383974	351656	436974	309005	1.30459	0.7383	1.02552	0.939209	1.16708	0.825294
Biological Process	GO:0006417	6	regulation of translation	2.06	0.127584	F1RL02	Mitogen-activated protein kinase OS=Sus scrofa OX=9823 GN=MAPK1 PE=1 SV=4	MAPK1	1.51032	0.0472052	Up	39.365	31	11	9	11	90880.6	52764.3	79691	60173			1.28223	0.744446	1.12435	0.848975
Biological Process	GO:0006417	6	regulation of translation	2.06	0.127584	A5GFW1	Aurora kinase A OS=Sus scrofa OX=9823 GN=AURKA PE=3 SV=1	AURKA	1.331	0.0196673	Up	45.515	54.7	19	18	19	173563	146555	175221	145168	204808	124197	1.07412	0.906983	1.08439	0.8984	1.26749	0.768614
Biological Process	GO:0045664	5	regulation of neuron differentiation	1.97	0.142633	A0A287BNN0	Coiled-coil domain containing 88A OS=Sus scrofa OX=9823 GN=CCDC88A PE=1 SV=2	CCDC88A	1.8131	0.00298248	Up	189.59	7.9	11	11	11	74693.1	36263.5	65793.6	41168.7	70102.3		1.29666	0.629529	1.14217	0.714681	1.21696
Biological Process	GO:0045664	5	regulation of neuron differentiation	1.97	0.142633	A0A286ZPG8	Nuclear distribution protein nudE-like 1 OS=Sus scrofa OX=9823 GN=NDEL1 PE=3 SV=1	NDEL1	1.48357	0.0159465	Up	35.553	34.6	10	5	10	195603	112807	157513	140087	192300	114745	1.28538	0.741296	1.03507	0.920557	1.26367	0.754029
Biological Process	GO:0000904	4	cell morphogenesis involved in differentiation	2.29	0.141014	A0A5G2QAY2	Formin like 3 OS=Sus scrofa OX=9823 GN=FMNL3 PE=3 SV=1	FMNL3	1.69279	0.0310047	Up	106.38	11.9	10	4	10	345803	178622	302370	204280			1.34152	0.692955	1.17303	0.792493
Biological Process	GO:0000904	4	cell morphogenesis involved in differentiation	2.29	0.141014	A0A286ZPG8	Nuclear distribution protein nudE-like 1 OS=Sus scrofa OX=9823 GN=NDEL1 PE=3 SV=1	NDEL1	1.48357	0.0159465	Up	35.553	34.6	10	5	10	195603	112807	157513	140087	192300	114745	1.28538	0.741296	1.03507	0.920557	1.26367	0.754029
Biological Process	GO:0000904	4	cell morphogenesis involved in differentiation	2.29	0.141014	F1RL02	Mitogen-activated protein kinase OS=Sus scrofa OX=9823 GN=MAPK1 PE=1 SV=4	MAPK1	1.51032	0.0472052	Up	39.365	31	11	9	11	90880.6	52764.3	79691	60173			1.28223	0.744446	1.12435	0.848975
Biological Process	GO:0007399	4	nervous system development	1.53	0.139085	A0A5G2QAY2	Formin like 3 OS=Sus scrofa OX=9823 GN=FMNL3 PE=3 SV=1	FMNL3	1.69279	0.0310047	Up	106.38	11.9	10	4	10	345803	178622	302370	204280			1.34152	0.692955	1.17303	0.792493
Biological Process	GO:0007399	4	nervous system development	1.53	0.139085	A0A287BTE0	Protein arginine methyltransferase 1 OS=Sus scrofa OX=9823 GN=PRMT1 PE=1 SV=1	PRMT1	1.31789	0.0264665	Up	43.393	24.8	6	5	6	21320.8	15162.9	19983	16178			1.17398	0.834908	1.10031	0.890802
Biological Process	GO:0007399	4	nervous system development	1.53	0.139085	F1SQF8	Calcium/calmodulin dependent protein kinase I OS=Sus scrofa OX=9823 GN=CAMK1 PE=1 SV=3	CAMK1	1.31294	0.00186026	Up	40.6	22.5	7	7	7	83148.6	64392	84543	63330			1.12586	0.87189	1.14474	0.857509
Biological Process	GO:0007399	4	nervous system development	1.53	0.139085	A0A287A5D6	3'(2'), 5'-bisphosphate nucleotidase 1 OS=Sus scrofa OX=9823 GN=BPNT1 PE=1 SV=1	BPNT1	1.43368	0.0358977	Up	29.247	55.9	15	15	15	88560	57712.4	73255	69770.1	96717.4	52844.8	1.21077	0.789032	1.00153	0.953882	1.3223	0.722483
Biological Process	GO:0007399	4	nervous system development	1.53	0.139085	A0A287A4W6	Ras-related protein Rab-21 OS=Sus scrofa OX=9823 GN=TMEM19 PE=1 SV=1	TMEM19	1.41086	0.0369407	Up	24.132	51.4	10	10	10	118159	91047.7	110231	97596.4	143519	74959.7	1.11556	0.859599	1.04071	0.921426	1.35499	0.707709
Biological Process	GO:0007399	4	nervous system development	1.53	0.139085	A0A287BNN0	Coiled-coil domain containing 88A OS=Sus scrofa OX=9823 GN=CCDC88A PE=1 SV=2	CCDC88A	1.8131	0.00298248	Up	189.59	7.9	11	11	11	74693.1	36263.5	65793.6	41168.7	70102.3		1.29666	0.629529	1.14217	0.714681	1.21696
Biological Process	GO:0007399	4	nervous system development	1.53	0.139085	A0A286ZWN9	Retinol dehydrogenase 13 OS=Sus scrofa OX=9823 GN=RDH13 PE=3 SV=1	RDH13	1.30018	1.47314e-05	Up	36.206	48.5	15	15	15	112006		111481	86551.2	112532	85742.8	1.10174		1.09658	0.851357	1.10692	0.843405
Biological Process	GO:0007399	4	nervous system development	1.53	0.139085	A5GFW1	Aurora kinase A OS=Sus scrofa OX=9823 GN=AURKA PE=3 SV=1	AURKA	1.331	0.0196673	Up	45.515	54.7	19	18	19	173563	146555	175221	145168	204808	124197	1.07412	0.906983	1.08439	0.8984	1.26749	0.768614
Biological Process	GO:0007399	4	nervous system development	1.53	0.139085	A0A286ZPG8	Nuclear distribution protein nudE-like 1 OS=Sus scrofa OX=9823 GN=NDEL1 PE=3 SV=1	NDEL1	1.48357	0.0159465	Up	35.553	34.6	10	5	10	195603	112807	157513	140087	192300	114745	1.28538	0.741296	1.03507	0.920557	1.26367	0.754029
Biological Process	GO:0045664	5	regulation of neuron differentiation	1.97	0.142633	F1SQF8	Calcium/calmodulin dependent protein kinase I OS=Sus scrofa OX=9823 GN=CAMK1 PE=1 SV=3	CAMK1	1.31294	0.00186026	Up	40.6	22.5	7	7	7	83148.6	64392	84543	63330			1.12586	0.87189	1.14474	0.857509
Biological Process	GO:0007399	4	nervous system development	1.53	0.139085	F1RL02	Mitogen-activated protein kinase OS=Sus scrofa OX=9823 GN=MAPK1 PE=1 SV=4	MAPK1	1.51032	0.0472052	Up	39.365	31	11	9	11	90880.6	52764.3	79691	60173			1.28223	0.744446	1.12435	0.848975
Biological Process	GO:0007093	4	mitotic cell cycle checkpoint	3.06	0.138056	A5GFW1	Aurora kinase A OS=Sus scrofa OX=9823 GN=AURKA PE=3 SV=1	AURKA	1.331	0.0196673	Up	45.515	54.7	19	18	19	173563	146555	175221	145168	204808	124197	1.07412	0.906983	1.08439	0.8984	1.26749	0.768614
Biological Process	GO:0031503	2	protein-containing complex localization	2.32	0.137134	A5GFN6	mRNA export factor OS=Sus scrofa OX=9823 GN=RAE1 PE=3 SV=1	RAE1	1.7606	0.0296472	Up	41.025	48.1	14	14	14	43501.2	30930.4	42746.7	31476.4	61897.4	21737.8	1.12363	0.798927	1.10414	0.813029	1.5988	0.561482
Biological Process	GO:0031503	2	protein-containing complex localization	2.32	0.137134	M3VK02	AP-3 complex subunit delta OS=Sus scrofa OX=9823 GN=AP3D1 PE=1 SV=1	AP3D1	1.35881	0.0188962	Up	136.42	20.9	19	19	19	64015.1	44346.8	60259	47111			1.18694	0.822257	1.11729	0.87351
Biological Process	GO:0031503	2	protein-containing complex localization	2.32	0.137134	A0A286ZUV8	Eukaryotic translation initiation factor 5A OS=Sus scrofa OX=9823 GN=EIF5A PE=1 SV=1	EIF5A	1.39731	0.02723	Up	16.832	54.5	11	10	11	488463	276432	383974	351656	436974	309005	1.30459	0.7383	1.02552	0.939209	1.16708	0.825294
Biological Process	GO:0007018	3	microtubule-based movement	2.35	0.133293	M3VK02	AP-3 complex subunit delta OS=Sus scrofa OX=9823 GN=AP3D1 PE=1 SV=1	AP3D1	1.35881	0.0188962	Up	136.42	20.9	19	19	19	64015.1	44346.8	60259	47111			1.18694	0.822257	1.11729	0.87351
Biological Process	GO:0007018	3	microtubule-based movement	2.35	0.133293	A0A287A4W6	Ras-related protein Rab-21 OS=Sus scrofa OX=9823 GN=TMEM19 PE=1 SV=1	TMEM19	1.41086	0.0369407	Up	24.132	51.4	10	10	10	118159	91047.7	110231	97596.4	143519	74959.7	1.11556	0.859599	1.04071	0.921426	1.35499	0.707709
Biological Process	GO:0007018	3	microtubule-based movement	2.35	0.133293	A0A286ZPG8	Nuclear distribution protein nudE-like 1 OS=Sus scrofa OX=9823 GN=NDEL1 PE=3 SV=1	NDEL1	1.48357	0.0159465	Up	35.553	34.6	10	5	10	195603	112807	157513	140087	192300	114745	1.28538	0.741296	1.03507	0.920557	1.26367	0.754029
Biological Process	GO:1903046	2	meiotic cell cycle process	3.14	0.132336	F1SFR3	Separase OS=Sus scrofa OX=9823 GN=ESPL1 PE=4 SV=3	ESPL1	1.57495	0.0267361	Up	230.12	11.8	18	18	18	46370.2	29884.7	39859.7	34765.9	55159.1	25122.9	1.20357	0.775679	1.03459	0.902376	1.4317	0.652085
Biological Process	GO:1903046	2	meiotic cell cycle process	3.14	0.132336	A5GFW1	Aurora kinase A OS=Sus scrofa OX=9823 GN=AURKA PE=3 SV=1	AURKA	1.331	0.0196673	Up	45.515	54.7	19	18	19	173563	146555	175221	145168	204808	124197	1.07412	0.906983	1.08439	0.8984	1.26749	0.768614
Biological Process	GO:0010720	6	positive regulation of cell development	2.04	0.130536	F1SQF8	Calcium/calmodulin dependent protein kinase I OS=Sus scrofa OX=9823 GN=CAMK1 PE=1 SV=3	CAMK1	1.31294	0.00186026	Up	40.6	22.5	7	7	7	83148.6	64392	84543	63330			1.12586	0.87189	1.14474	0.857509
Biological Process	GO:0010720	6	positive regulation of cell development	2.04	0.130536	A0A287A4W6	Ras-related protein Rab-21 OS=Sus scrofa OX=9823 GN=TMEM19 PE=1 SV=1	TMEM19	1.41086	0.0369407	Up	24.132	51.4	10	10	10	118159	91047.7	110231	97596.4	143519	74959.7	1.11556	0.859599	1.04071	0.921426	1.35499	0.707709
Biological Process	GO:0010720	6	positive regulation of cell development	2.04	0.130536	A5GFW1	Aurora kinase A OS=Sus scrofa OX=9823 GN=AURKA PE=3 SV=1	AURKA	1.331	0.0196673	Up	45.515	54.7	19	18	19	173563	146555	175221	145168	204808	124197	1.07412	0.906983	1.08439	0.8984	1.26749	0.768614
Biological Process	GO:0010720	6	positive regulation of cell development	2.04	0.130536	A0A286ZPG8	Nuclear distribution protein nudE-like 1 OS=Sus scrofa OX=9823 GN=NDEL1 PE=3 SV=1	NDEL1	1.48357	0.0159465	Up	35.553	34.6	10	5	10	195603	112807	157513	140087	192300	114745	1.28538	0.741296	1.03507	0.920557	1.26367	0.754029
Biological Process	GO:0006417	6	regulation of translation	2.06	0.127584	F1SHC9	FAST kinase domain-containing protein 2, mitochondrial OS=Sus scrofa OX=9823 GN=FASTKD2 PE=4 SV=2	FASTKD2	1.93613	0.00212583	Up	78.209	10.7	6	6	6	40614.2	21901.9	42405	20977			1.29038	0.695863	1.34728	0.666475
Biological Process	GO:0007093	4	mitotic cell cycle checkpoint	3.06	0.138056	A0A287BTE0	Protein arginine methyltransferase 1 OS=Sus scrofa OX=9823 GN=PRMT1 PE=1 SV=1	PRMT1	1.31789	0.0264665	Up	43.393	24.8	6	5	6	21320.8	15162.9	19983	16178			1.17398	0.834908	1.10031	0.890802
Biological Process	GO:1900180	6	regulation of protein localization to nucleus	3.41	0.115539	A0A287A021	Nuclear transport factor 2 OS=Sus scrofa OX=9823 GN=NUTF2 PE=1 SV=1	NUTF2	1.56915	0.0441483	Up	11.873	55.3	3	3	3	320847	200194	261138	245969	381974	168158	1.21974	0.76106	0.992744	0.935077	1.45211	0.639269
Biological Process	GO:0010810	5	regulation of cell-substrate adhesion	2.84	0.155533	I3LE12	Hydroxysteroid 17-beta dehydrogenase 12 OS=Sus scrofa OX=9823 GN=HSD17B12 PE=1 SV=3	HSD17B12	1.56576	0.0018848	Up	32.882	30.3	8	8	8	222508	132139	196757	149433	225636	130306	1.26332	0.750235	1.11711	0.848424	1.28108	0.739832
Biological Process	GO:0051100	4	negative regulation of binding	2.84	0.155533	F1SQF8	Calcium/calmodulin dependent protein kinase I OS=Sus scrofa OX=9823 GN=CAMK1 PE=1 SV=3	CAMK1	1.31294	0.00186026	Up	40.6	22.5	7	7	7	83148.6	64392	84543	63330			1.12586	0.87189	1.14474	0.857509
Biological Process	GO:0090087	5	regulation of peptide transport	1.84	0.191887	A0A286ZPG8	Nuclear distribution protein nudE-like 1 OS=Sus scrofa OX=9823 GN=NDEL1 PE=3 SV=1	NDEL1	1.48357	0.0159465	Up	35.553	34.6	10	5	10	195603	112807	157513	140087	192300	114745	1.28538	0.741296	1.03507	0.920557	1.26367	0.754029
Biological Process	GO:0090087	5	regulation of peptide transport	1.84	0.191887	F1RL02	Mitogen-activated protein kinase OS=Sus scrofa OX=9823 GN=MAPK1 PE=1 SV=4	MAPK1	1.51032	0.0472052	Up	39.365	31	11	9	11	90880.6	52764.3	79691	60173			1.28223	0.744446	1.12435	0.848975
Biological Process	GO:0033875	6	ribonucleoside bisphosphate metabolic process	2.49	0.191626	I3LE12	Hydroxysteroid 17-beta dehydrogenase 12 OS=Sus scrofa OX=9823 GN=HSD17B12 PE=1 SV=3	HSD17B12	1.56576	0.0018848	Up	32.882	30.3	8	8	8	222508	132139	196757	149433	225636	130306	1.26332	0.750235	1.11711	0.848424	1.28108	0.739832
Biological Process	GO:0033875	6	ribonucleoside bisphosphate metabolic process	2.49	0.191626	A0A287A5D6	3'(2'), 5'-bisphosphate nucleotidase 1 OS=Sus scrofa OX=9823 GN=BPNT1 PE=1 SV=1	BPNT1	1.43368	0.0358977	Up	29.247	55.9	15	15	15	88560	57712.4	73255	69770.1	96717.4	52844.8	1.21077	0.789032	1.00153	0.953882	1.3223	0.722483
Biological Process	GO:0033865	5	nucleoside bisphosphate metabolic process	2.49	0.191626	I3LE12	Hydroxysteroid 17-beta dehydrogenase 12 OS=Sus scrofa OX=9823 GN=HSD17B12 PE=1 SV=3	HSD17B12	1.56576	0.0018848	Up	32.882	30.3	8	8	8	222508	132139	196757	149433	225636	130306	1.26332	0.750235	1.11711	0.848424	1.28108	0.739832
Biological Process	GO:0033865	5	nucleoside bisphosphate metabolic process	2.49	0.191626	A0A287A5D6	3'(2'), 5'-bisphosphate nucleotidase 1 OS=Sus scrofa OX=9823 GN=BPNT1 PE=1 SV=1	BPNT1	1.43368	0.0358977	Up	29.247	55.9	15	15	15	88560	57712.4	73255	69770.1	96717.4	52844.8	1.21077	0.789032	1.00153	0.953882	1.3223	0.722483
Biological Process	GO:0034032	5	purine nucleoside bisphosphate metabolic process	2.49	0.191626	I3LE12	Hydroxysteroid 17-beta dehydrogenase 12 OS=Sus scrofa OX=9823 GN=HSD17B12 PE=1 SV=3	HSD17B12	1.56576	0.0018848	Up	32.882	30.3	8	8	8	222508	132139	196757	149433	225636	130306	1.26332	0.750235	1.11711	0.848424	1.28108	0.739832
Biological Process	GO:0034032	5	purine nucleoside bisphosphate metabolic process	2.49	0.191626	A0A287A5D6	3'(2'), 5'-bisphosphate nucleotidase 1 OS=Sus scrofa OX=9823 GN=BPNT1 PE=1 SV=1	BPNT1	1.43368	0.0358977	Up	29.247	55.9	15	15	15	88560	57712.4	73255	69770.1	96717.4	52844.8	1.21077	0.789032	1.00153	0.953882	1.3223	0.722483
Biological Process	GO:0051648	3	vesicle localization	1.99	0.190239	M3VK02	AP-3 complex subunit delta OS=Sus scrofa OX=9823 GN=AP3D1 PE=1 SV=1	AP3D1	1.35881	0.0188962	Up	136.42	20.9	19	19	19	64015.1	44346.8	60259	47111			1.18694	0.822257	1.11729	0.87351
Biological Process	GO:0051648	3	vesicle localization	1.99	0.190239	A0A5G2RK54	SEC24 homolog C, COPII coat complex component OS=Sus scrofa OX=9823 GN=SEC24C PE=1 SV=1	SEC24C	1.8412	0.00337042	Up	106.05	29.2	20	20	20	62508.6	26444.9	49218.1	33585.9	54572.9	30290.4	1.4615	0.618304	1.15076	0.785265	1.27596	0.708214
Biological Process	GO:0051648	3	vesicle localization	1.99	0.190239	A0A286ZPG8	Nuclear distribution protein nudE-like 1 OS=Sus scrofa OX=9823 GN=NDEL1 PE=3 SV=1	NDEL1	1.48357	0.0159465	Up	35.553	34.6	10	5	10	195603	112807	157513	140087	192300	114745	1.28538	0.741296	1.03507	0.920557	1.26367	0.754029
Biological Process	GO:0080135	4	regulation of cellular response to stress	1.86	0.18909	F1S8Y2	MMS19 nucleotide excision repair protein OS=Sus scrofa OX=9823 GN=MMS19 PE=1 SV=4	MMS19	1.42756	0.0494457	Up	114.18	23.7	17	4	17	57630	32584.3	46603.2	40294	51824.2		1.25865	0.711647	1.01782	0.880029	1.13185
Biological Process	GO:0080135	4	regulation of cellular response to stress	1.86	0.18909	A0A481A893	Thioredoxin domain-containing protein 12 OS=Sus scrofa OX=9823 GN=TXNDC12 PE=1 SV=1	TXNDC12	1.30034	0.00970975	Up	19.127	43.9	6	6	6	125922	82812.2	110384	94469.1	113592	91800.9	1.22061	0.802729	1.06999	0.915723	1.10109	0.889859
Biological Process	GO:0080135	4	regulation of cellular response to stress	1.86	0.18909	A0A287BTE0	Protein arginine methyltransferase 1 OS=Sus scrofa OX=9823 GN=PRMT1 PE=1 SV=1	PRMT1	1.31789	0.0264665	Up	43.393	24.8	6	5	6	21320.8	15162.9	19983	16178			1.17398	0.834908	1.10031	0.890802
Biological Process	GO:0080135	4	regulation of cellular response to stress	1.86	0.18909	A0A286ZPG8	Nuclear distribution protein nudE-like 1 OS=Sus scrofa OX=9823 GN=NDEL1 PE=3 SV=1	NDEL1	1.48357	0.0159465	Up	35.553	34.6	10	5	10	195603	112807	157513	140087	192300	114745	1.28538	0.741296	1.03507	0.920557	1.26367	0.754029
Biological Process	GO:0080135	4	regulation of cellular response to stress	1.86	0.18909	F1RL02	Mitogen-activated protein kinase OS=Sus scrofa OX=9823 GN=MAPK1 PE=1 SV=4	MAPK1	1.51032	0.0472052	Up	39.365	31	11	9	11	90880.6	52764.3	79691	60173			1.28223	0.744446	1.12435	0.848975
Biological Process	GO:0042325	7	regulation of phosphorylation	1.67	0.18856	F1SGZ8	Twinfilin actin binding protein 1 OS=Sus scrofa OX=9823 GN=TWF1 PE=1 SV=1	TWF1	1.41931	0.017984	Up	40.266	18.9	7	7	7	97457.8	88458.2	119718	72010.5	116032	74298.1	1.02953	0.93446	1.26468	0.760709	1.22574	0.784874
Biological Process	GO:0042325	7	regulation of phosphorylation	1.67	0.18856	F2Z5W6	Late endosomal/lysosomal adaptor and MAPK and MTOR activator 1 OS=Sus scrofa OX=9823 GN=LAMTOR1 PE=1 SV=1	LAMTOR1	1.33572	0.0489169	Up	17.745	57.8	6	6	6			99869	68058	90906.5	74767.8			1.19747	0.81604	1.09	0.896493
Biological Process	GO:0042325	7	regulation of phosphorylation	1.67	0.18856	A0A287BTE0	Protein arginine methyltransferase 1 OS=Sus scrofa OX=9823 GN=PRMT1 PE=1 SV=1	PRMT1	1.31789	0.0264665	Up	43.393	24.8	6	5	6	21320.8	15162.9	19983	16178			1.17398	0.834908	1.10031	0.890802
Biological Process	GO:0042325	7	regulation of phosphorylation	1.67	0.18856	F1SQF8	Calcium/calmodulin dependent protein kinase I OS=Sus scrofa OX=9823 GN=CAMK1 PE=1 SV=3	CAMK1	1.31294	0.00186026	Up	40.6	22.5	7	7	7	83148.6	64392	84543	63330			1.12586	0.87189	1.14474	0.857509
Biological Process	GO:0042325	7	regulation of phosphorylation	1.67	0.18856	A0A287ASM1	Importin 7 OS=Sus scrofa OX=9823 GN=IPO7 PE=1 SV=2	IPO7	1.32151	4.05716e-05	Up	114.35	19.8	15	15	15	80176.1	60517.8	79975	60670			1.13992	0.860426	1.13706	0.862589
Biological Process	GO:0042325	7	regulation of phosphorylation	1.67	0.18856	A0A287BNN0	Coiled-coil domain containing 88A OS=Sus scrofa OX=9823 GN=CCDC88A PE=1 SV=2	CCDC88A	1.8131	0.00298248	Up	189.59	7.9	11	11	11	74693.1	36263.5	65793.6	41168.7	70102.3		1.29666	0.629529	1.14217	0.714681	1.21696
Biological Process	GO:0042325	7	regulation of phosphorylation	1.67	0.18856	F1RL02	Mitogen-activated protein kinase OS=Sus scrofa OX=9823 GN=MAPK1 PE=1 SV=4	MAPK1	1.51032	0.0472052	Up	39.365	31	11	9	11	90880.6	52764.3	79691	60173			1.28223	0.744446	1.12435	0.848975
Biological Process	GO:0051223	5	regulation of protein transport	1.89	0.186461	F1RRJ4	Exportin 5 OS=Sus scrofa OX=9823 GN=XPO5 PE=1 SV=3	XPO5	2.10454	0.0333985	Up	132.11	16.3	15	15	15	221608	86446.3	181930	105300			1.48909	0.580874	1.22247	0.707561
Biological Process	GO:0051223	5	regulation of protein transport	1.89	0.186461	F1SQF8	Calcium/calmodulin dependent protein kinase I OS=Sus scrofa OX=9823 GN=CAMK1 PE=1 SV=3	CAMK1	1.31294	0.00186026	Up	40.6	22.5	7	7	7	83148.6	64392	84543	63330			1.12586	0.87189	1.14474	0.857509
Biological Process	GO:0051223	5	regulation of protein transport	1.89	0.186461	A0A287A021	Nuclear transport factor 2 OS=Sus scrofa OX=9823 GN=NUTF2 PE=1 SV=1	NUTF2	1.56915	0.0441483	Up	11.873	55.3	3	3	3	320847	200194	261138	245969	381974	168158	1.21974	0.76106	0.992744	0.935077	1.45211	0.639269
Biological Process	GO:0051223	5	regulation of protein transport	1.89	0.186461	A0A286ZPG8	Nuclear distribution protein nudE-like 1 OS=Sus scrofa OX=9823 GN=NDEL1 PE=3 SV=1	NDEL1	1.48357	0.0159465	Up	35.553	34.6	10	5	10	195603	112807	157513	140087	192300	114745	1.28538	0.741296	1.03507	0.920557	1.26367	0.754029
Biological Process	GO:0051223	5	regulation of protein transport	1.89	0.186461	F1RL02	Mitogen-activated protein kinase OS=Sus scrofa OX=9823 GN=MAPK1 PE=1 SV=4	MAPK1	1.51032	0.0472052	Up	39.365	31	11	9	11	90880.6	52764.3	79691	60173			1.28223	0.744446	1.12435	0.848975
Biological Process	GO:0051222	5	positive regulation of protein transport	2.01	0.185971	F1SQF8	Calcium/calmodulin dependent protein kinase I OS=Sus scrofa OX=9823 GN=CAMK1 PE=1 SV=3	CAMK1	1.31294	0.00186026	Up	40.6	22.5	7	7	7	83148.6	64392	84543	63330			1.12586	0.87189	1.14474	0.857509
Biological Process	GO:0090087	5	regulation of peptide transport	1.84	0.191887	A0A287A021	Nuclear transport factor 2 OS=Sus scrofa OX=9823 GN=NUTF2 PE=1 SV=1	NUTF2	1.56915	0.0441483	Up	11.873	55.3	3	3	3	320847	200194	261138	245969	381974	168158	1.21974	0.76106	0.992744	0.935077	1.45211	0.639269
Biological Process	GO:0090087	5	regulation of peptide transport	1.84	0.191887	F1SQF8	Calcium/calmodulin dependent protein kinase I OS=Sus scrofa OX=9823 GN=CAMK1 PE=1 SV=3	CAMK1	1.31294	0.00186026	Up	40.6	22.5	7	7	7	83148.6	64392	84543	63330			1.12586	0.87189	1.14474	0.857509
Biological Process	GO:0090087	5	regulation of peptide transport	1.84	0.191887	F1RRJ4	Exportin 5 OS=Sus scrofa OX=9823 GN=XPO5 PE=1 SV=3	XPO5	2.10454	0.0333985	Up	132.11	16.3	15	15	15	221608	86446.3	181930	105300			1.48909	0.580874	1.22247	0.707561
Biological Process	GO:0007088	6	regulation of mitotic nuclear division	2.43	0.197755	A5GFW1	Aurora kinase A OS=Sus scrofa OX=9823 GN=AURKA PE=3 SV=1	AURKA	1.331	0.0196673	Up	45.515	54.7	19	18	19	173563	146555	175221	145168	204808	124197	1.07412	0.906983	1.08439	0.8984	1.26749	0.768614
Biological Process	GO:0032502	1	developmental process	1.28	0.209314	A0A286ZPG8	Nuclear distribution protein nudE-like 1 OS=Sus scrofa OX=9823 GN=NDEL1 PE=3 SV=1	NDEL1	1.48357	0.0159465	Up	35.553	34.6	10	5	10	195603	112807	157513	140087	192300	114745	1.28538	0.741296	1.03507	0.920557	1.26367	0.754029
Biological Process	GO:0032502	1	developmental process	1.28	0.209314	F1RL02	Mitogen-activated protein kinase OS=Sus scrofa OX=9823 GN=MAPK1 PE=1 SV=4	MAPK1	1.51032	0.0472052	Up	39.365	31	11	9	11	90880.6	52764.3	79691	60173			1.28223	0.744446	1.12435	0.848975
Biological Process	GO:0032502	1	developmental process	1.28	0.209314	A0A286ZUV8	Eukaryotic translation initiation factor 5A OS=Sus scrofa OX=9823 GN=EIF5A PE=1 SV=1	EIF5A	1.39731	0.02723	Up	16.832	54.5	11	10	11	488463	276432	383974	351656	436974	309005	1.30459	0.7383	1.02552	0.939209	1.16708	0.825294
Biological Process	GO:0022603	4	regulation of anatomical structure morphogenesis	1.73	0.208263	A0A5G2QAY2	Formin like 3 OS=Sus scrofa OX=9823 GN=FMNL3 PE=3 SV=1	FMNL3	1.69279	0.0310047	Up	106.38	11.9	10	4	10	345803	178622	302370	204280			1.34152	0.692955	1.17303	0.792493
Biological Process	GO:0022603	4	regulation of anatomical structure morphogenesis	1.73	0.208263	F1SQF8	Calcium/calmodulin dependent protein kinase I OS=Sus scrofa OX=9823 GN=CAMK1 PE=1 SV=3	CAMK1	1.31294	0.00186026	Up	40.6	22.5	7	7	7	83148.6	64392	84543	63330			1.12586	0.87189	1.14474	0.857509
Biological Process	GO:0022603	4	regulation of anatomical structure morphogenesis	1.73	0.208263	A0A287A4W6	Ras-related protein Rab-21 OS=Sus scrofa OX=9823 GN=TMEM19 PE=1 SV=1	TMEM19	1.41086	0.0369407	Up	24.132	51.4	10	10	10	118159	91047.7	110231	97596.4	143519	74959.7	1.11556	0.859599	1.04071	0.921426	1.35499	0.707709
Biological Process	GO:0022603	4	regulation of anatomical structure morphogenesis	1.73	0.208263	P10668	Cofilin-1 OS=Sus scrofa OX=9823 GN=CFL1 PE=1 SV=3	CFL1	1.45948	0.0115783	Up	18.518	82.5	18	16	18	1.11176e+06	623938	901871	769146	1.016e+06	682747	1.30655	0.73326	1.05989	0.903909	1.19401	0.802373
Biological Process	GO:0022603	4	regulation of anatomical structure morphogenesis	1.73	0.208263	A0A286ZPG8	Nuclear distribution protein nudE-like 1 OS=Sus scrofa OX=9823 GN=NDEL1 PE=3 SV=1	NDEL1	1.48357	0.0159465	Up	35.553	34.6	10	5	10	195603	112807	157513	140087	192300	114745	1.28538	0.741296	1.03507	0.920557	1.26367	0.754029
Biological Process	GO:0032984	5	protein-containing complex disassembly	2.39	0.203909	F2Z5N9	Protein pelota homolog OS=Sus scrofa OX=9823 GN=PELO PE=3 SV=3	PELO	1.3805	0.00191352	Up	43.28	21.1	7	7	7	53658.1		52097.7	40027.1	55265.3	37732.8	1.12358		1.09091	0.838154	1.15724	0.790113
Biological Process	GO:0032984	5	protein-containing complex disassembly	2.39	0.203909	F1S6Z8	Vesicle trafficking 1 OS=Sus scrofa OX=9823 GN=VTA1 PE=1 SV=3	VTA1	1.31911	0.00244422	Up	31.024	38.4	9	9	9	250605		243793	195264	257607	184793	1.10685		1.07676	0.862427	1.13778	0.816178
Biological Process	GO:0048732	4	gland development	1.92	0.203198	A0A287BTE0	Protein arginine methyltransferase 1 OS=Sus scrofa OX=9823 GN=PRMT1 PE=1 SV=1	PRMT1	1.31789	0.0264665	Up	43.393	24.8	6	5	6	21320.8	15162.9	19983	16178			1.17398	0.834908	1.10031	0.890802
Biological Process	GO:0048732	4	gland development	1.92	0.203198	A5GFW1	Aurora kinase A OS=Sus scrofa OX=9823 GN=AURKA PE=3 SV=1	AURKA	1.331	0.0196673	Up	45.515	54.7	19	18	19	173563	146555	175221	145168	204808	124197	1.07412	0.906983	1.08439	0.8984	1.26749	0.768614
Biological Process	GO:0048732	4	gland development	1.92	0.203198	F1RL02	Mitogen-activated protein kinase OS=Sus scrofa OX=9823 GN=MAPK1 PE=1 SV=4	MAPK1	1.51032	0.0472052	Up	39.365	31	11	9	11	90880.6	52764.3	79691	60173			1.28223	0.744446	1.12435	0.848975
Biological Process	GO:0009887	3	animal organ morphogenesis	1.92	0.203198	A0A5G2QAY2	Formin like 3 OS=Sus scrofa OX=9823 GN=FMNL3 PE=3 SV=1	FMNL3	1.69279	0.0310047	Up	106.38	11.9	10	4	10	345803	178622	302370	204280			1.34152	0.692955	1.17303	0.792493
Biological Process	GO:0051222	5	positive regulation of protein transport	2.01	0.185971	A0A287A021	Nuclear transport factor 2 OS=Sus scrofa OX=9823 GN=NUTF2 PE=1 SV=1	NUTF2	1.56915	0.0441483	Up	11.873	55.3	3	3	3	320847	200194	261138	245969	381974	168158	1.21974	0.76106	0.992744	0.935077	1.45211	0.639269
Biological Process	GO:0009887	3	animal organ morphogenesis	1.92	0.203198	A0A286ZWN9	Retinol dehydrogenase 13 OS=Sus scrofa OX=9823 GN=RDH13 PE=3 SV=1	RDH13	1.30018	1.47314e-05	Up	36.206	48.5	15	15	15	112006		111481	86551.2	112532	85742.8	1.10174		1.09658	0.851357	1.10692	0.843405
Biological Process	GO:0033674	6	positive regulation of kinase activity	1.95	0.198854	F1SQF8	Calcium/calmodulin dependent protein kinase I OS=Sus scrofa OX=9823 GN=CAMK1 PE=1 SV=3	CAMK1	1.31294	0.00186026	Up	40.6	22.5	7	7	7	83148.6	64392	84543	63330			1.12586	0.87189	1.14474	0.857509
Biological Process	GO:0033674	6	positive regulation of kinase activity	1.95	0.198854	A0A287BNN0	Coiled-coil domain containing 88A OS=Sus scrofa OX=9823 GN=CCDC88A PE=1 SV=2	CCDC88A	1.8131	0.00298248	Up	189.59	7.9	11	11	11	74693.1	36263.5	65793.6	41168.7	70102.3		1.29666	0.629529	1.14217	0.714681	1.21696
Biological Process	GO:0033674	6	positive regulation of kinase activity	1.95	0.198854	F1RL02	Mitogen-activated protein kinase OS=Sus scrofa OX=9823 GN=MAPK1 PE=1 SV=4	MAPK1	1.51032	0.0472052	Up	39.365	31	11	9	11	90880.6	52764.3	79691	60173			1.28223	0.744446	1.12435	0.848975
Biological Process	GO:0048285	5	organelle fission	1.95	0.198854	F1SFR3	Separase OS=Sus scrofa OX=9823 GN=ESPL1 PE=4 SV=3	ESPL1	1.57495	0.0267361	Up	230.12	11.8	18	18	18	46370.2	29884.7	39859.7	34765.9	55159.1	25122.9	1.20357	0.775679	1.03459	0.902376	1.4317	0.652085
Biological Process	GO:0048285	5	organelle fission	1.95	0.198854	A5GFW1	Aurora kinase A OS=Sus scrofa OX=9823 GN=AURKA PE=3 SV=1	AURKA	1.331	0.0196673	Up	45.515	54.7	19	18	19	173563	146555	175221	145168	204808	124197	1.07412	0.906983	1.08439	0.8984	1.26749	0.768614
Biological Process	GO:0048285	5	organelle fission	1.95	0.198854	A0A286ZPG8	Nuclear distribution protein nudE-like 1 OS=Sus scrofa OX=9823 GN=NDEL1 PE=3 SV=1	NDEL1	1.48357	0.0159465	Up	35.553	34.6	10	5	10	195603	112807	157513	140087	192300	114745	1.28538	0.741296	1.03507	0.920557	1.26367	0.754029
Biological Process	GO:0006325	4	chromatin organization	1.95	0.198854	A0A287BTE0	Protein arginine methyltransferase 1 OS=Sus scrofa OX=9823 GN=PRMT1 PE=1 SV=1	PRMT1	1.31789	0.0264665	Up	43.393	24.8	6	5	6	21320.8	15162.9	19983	16178			1.17398	0.834908	1.10031	0.890802
Biological Process	GO:0006325	4	chromatin organization	1.95	0.198854	A0A287AF07	NAD-dependent protein deacylase sirtuin-5, mitochondrial OS=Sus scrofa OX=9823 GN=SIRT5 PE=1 SV=1	SIRT5	1.85894	0.0421785	Up	33.42	52.3	16	16	16	223774	68446.9	135325	113184	158350	96726.2	1.68715	0.516057	1.02029	0.853352	1.19389	0.72927
Biological Process	GO:0006325	4	chromatin organization	1.95	0.198854	A5GFW1	Aurora kinase A OS=Sus scrofa OX=9823 GN=AURKA PE=3 SV=1	AURKA	1.331	0.0196673	Up	45.515	54.7	19	18	19	173563	146555	175221	145168	204808	124197	1.07412	0.906983	1.08439	0.8984	1.26749	0.768614
Biological Process	GO:0071103	6	DNA conformation change	2.43	0.197755	M3TYJ4	DNA helicase OS=Sus scrofa OX=9823 GN=MCM6 PE=2 SV=1	MCM6	1.33432	0.00727321	Up	93.029	35.2	25	25	25	83466.8	56789.1	82119.6	57720.7	73388.1	64588.2	1.19788	0.815013	1.17855	0.828383	1.05323	0.926942
Biological Process	GO:0071103	6	DNA conformation change	2.43	0.197755	F1RSE7	DNA helicase OS=Sus scrofa OX=9823 GN=MCM4 PE=1 SV=3	MCM4	1.64413	1e-32	Up	93.595	12.6	9	9	9	57859		57859	35191.2		35191.2	1.24361		1.24361	0.756392		0.756392
Biological Process	GO:0071166	3	ribonucleoprotein complex localization	2.43	0.197755	A5GFN6	mRNA export factor OS=Sus scrofa OX=9823 GN=RAE1 PE=3 SV=1	RAE1	1.7606	0.0296472	Up	41.025	48.1	14	14	14	43501.2	30930.4	42746.7	31476.4	61897.4	21737.8	1.12363	0.798927	1.10414	0.813029	1.5988	0.561482
Biological Process	GO:0071166	3	ribonucleoprotein complex localization	2.43	0.197755	A0A286ZUV8	Eukaryotic translation initiation factor 5A OS=Sus scrofa OX=9823 GN=EIF5A PE=1 SV=1	EIF5A	1.39731	0.02723	Up	16.832	54.5	11	10	11	488463	276432	383974	351656	436974	309005	1.30459	0.7383	1.02552	0.939209	1.16708	0.825294
Biological Process	GO:0007088	6	regulation of mitotic nuclear division	2.43	0.197755	F1SFR3	Separase OS=Sus scrofa OX=9823 GN=ESPL1 PE=4 SV=3	ESPL1	1.57495	0.0267361	Up	230.12	11.8	18	18	18	46370.2	29884.7	39859.7	34765.9	55159.1	25122.9	1.20357	0.775679	1.03459	0.902376	1.4317	0.652085
Biological Process	GO:0009887	3	animal organ morphogenesis	1.92	0.203198	F1RL02	Mitogen-activated protein kinase OS=Sus scrofa OX=9823 GN=MAPK1 PE=1 SV=4	MAPK1	1.51032	0.0472052	Up	39.365	31	11	9	11	90880.6	52764.3	79691	60173			1.28223	0.744446	1.12435	0.848975
Biological Process	GO:0051100	4	negative regulation of binding	2.84	0.155533	A5GFW1	Aurora kinase A OS=Sus scrofa OX=9823 GN=AURKA PE=3 SV=1	AURKA	1.331	0.0196673	Up	45.515	54.7	19	18	19	173563	146555	175221	145168	204808	124197	1.07412	0.906983	1.08439	0.8984	1.26749	0.768614
Biological Process	GO:0051222	5	positive regulation of protein transport	2.01	0.185971	F1RL02	Mitogen-activated protein kinase OS=Sus scrofa OX=9823 GN=MAPK1 PE=1 SV=4	MAPK1	1.51032	0.0472052	Up	39.365	31	11	9	11	90880.6	52764.3	79691	60173			1.28223	0.744446	1.12435	0.848975
Biological Process	GO:0006900	5	vesicle budding from membrane	2.54	0.185524	A0A5G2RK54	SEC24 homolog C, COPII coat complex component OS=Sus scrofa OX=9823 GN=SEC24C PE=1 SV=1	SEC24C	1.8412	0.00337042	Up	106.05	29.2	20	20	20	62508.6	26444.9	49218.1	33585.9	54572.9	30290.4	1.4615	0.618304	1.15076	0.785265	1.27596	0.708214
Biological Process	GO:0006886	4	intracellular protein transport	1.62	0.167114	A0A287ASM1	Importin 7 OS=Sus scrofa OX=9823 GN=IPO7 PE=1 SV=2	IPO7	1.32151	4.05716e-05	Up	114.35	19.8	15	15	15	80176.1	60517.8	79975	60670			1.13992	0.860426	1.13706	0.862589
Biological Process	GO:0006886	4	intracellular protein transport	1.62	0.167114	A0A287BDC2	Microtubule actin crosslinking factor 1 OS=Sus scrofa OX=9823 GN=MACF1 PE=1 SV=2	MACF1	1.39211	0.00665922	Up	509.66	20.4	68	68	68	83510.6	62090.5	79346.4	65349.1	92548.8	56026.8	1.14171	0.848864	1.08478	0.893414	1.26527	0.765965
Biological Process	GO:0006886	4	intracellular protein transport	1.62	0.167114	A0A287A021	Nuclear transport factor 2 OS=Sus scrofa OX=9823 GN=NUTF2 PE=1 SV=1	NUTF2	1.56915	0.0441483	Up	11.873	55.3	3	3	3	320847	200194	261138	245969	381974	168158	1.21974	0.76106	0.992744	0.935077	1.45211	0.639269
Biological Process	GO:0006886	4	intracellular protein transport	1.62	0.167114	A0A286ZUV8	Eukaryotic translation initiation factor 5A OS=Sus scrofa OX=9823 GN=EIF5A PE=1 SV=1	EIF5A	1.39731	0.02723	Up	16.832	54.5	11	10	11	488463	276432	383974	351656	436974	309005	1.30459	0.7383	1.02552	0.939209	1.16708	0.825294
Biological Process	GO:0045787	5	positive regulation of cell cycle	2.13	0.165053	F1SFR3	Separase OS=Sus scrofa OX=9823 GN=ESPL1 PE=4 SV=3	ESPL1	1.57495	0.0267361	Up	230.12	11.8	18	18	18	46370.2	29884.7	39859.7	34765.9	55159.1	25122.9	1.20357	0.775679	1.03459	0.902376	1.4317	0.652085
Biological Process	GO:0045787	5	positive regulation of cell cycle	2.13	0.165053	A0A287BTE0	Protein arginine methyltransferase 1 OS=Sus scrofa OX=9823 GN=PRMT1 PE=1 SV=1	PRMT1	1.31789	0.0264665	Up	43.393	24.8	6	5	6	21320.8	15162.9	19983	16178			1.17398	0.834908	1.10031	0.890802
Biological Process	GO:0045787	5	positive regulation of cell cycle	2.13	0.165053	A5GFW1	Aurora kinase A OS=Sus scrofa OX=9823 GN=AURKA PE=3 SV=1	AURKA	1.331	0.0196673	Up	45.515	54.7	19	18	19	173563	146555	175221	145168	204808	124197	1.07412	0.906983	1.08439	0.8984	1.26749	0.768614
Biological Process	GO:0045860	7	positive regulation of protein kinase activity	2.13	0.165053	F1SQF8	Calcium/calmodulin dependent protein kinase I OS=Sus scrofa OX=9823 GN=CAMK1 PE=1 SV=3	CAMK1	1.31294	0.00186026	Up	40.6	22.5	7	7	7	83148.6	64392	84543	63330			1.12586	0.87189	1.14474	0.857509
Biological Process	GO:0045860	7	positive regulation of protein kinase activity	2.13	0.165053	A0A287BNN0	Coiled-coil domain containing 88A OS=Sus scrofa OX=9823 GN=CCDC88A PE=1 SV=2	CCDC88A	1.8131	0.00298248	Up	189.59	7.9	11	11	11	74693.1	36263.5	65793.6	41168.7	70102.3		1.29666	0.629529	1.14217	0.714681	1.21696
Biological Process	GO:0045860	7	positive regulation of protein kinase activity	2.13	0.165053	F1RL02	Mitogen-activated protein kinase OS=Sus scrofa OX=9823 GN=MAPK1 PE=1 SV=4	MAPK1	1.51032	0.0472052	Up	39.365	31	11	9	11	90880.6	52764.3	79691	60173			1.28223	0.744446	1.12435	0.848975
Biological Process	GO:0051239	3	regulation of multicellular organismal process	1.46	0.164331	F1SGZ8	Twinfilin actin binding protein 1 OS=Sus scrofa OX=9823 GN=TWF1 PE=1 SV=1	TWF1	1.41931	0.017984	Up	40.266	18.9	7	7	7	97457.8	88458.2	119718	72010.5	116032	74298.1	1.02953	0.93446	1.26468	0.760709	1.22574	0.784874
Biological Process	GO:0051239	3	regulation of multicellular organismal process	1.46	0.164331	M3VK02	AP-3 complex subunit delta OS=Sus scrofa OX=9823 GN=AP3D1 PE=1 SV=1	AP3D1	1.35881	0.0188962	Up	136.42	20.9	19	19	19	64015.1	44346.8	60259	47111			1.18694	0.822257	1.11729	0.87351
Biological Process	GO:0051239	3	regulation of multicellular organismal process	1.46	0.164331	A0A287BTE0	Protein arginine methyltransferase 1 OS=Sus scrofa OX=9823 GN=PRMT1 PE=1 SV=1	PRMT1	1.31789	0.0264665	Up	43.393	24.8	6	5	6	21320.8	15162.9	19983	16178			1.17398	0.834908	1.10031	0.890802
Biological Process	GO:0051239	3	regulation of multicellular organismal process	1.46	0.164331	F1SQF8	Calcium/calmodulin dependent protein kinase I OS=Sus scrofa OX=9823 GN=CAMK1 PE=1 SV=3	CAMK1	1.31294	0.00186026	Up	40.6	22.5	7	7	7	83148.6	64392	84543	63330			1.12586	0.87189	1.14474	0.857509
Biological Process	GO:0051239	3	regulation of multicellular organismal process	1.46	0.164331	A0A287BDC2	Microtubule actin crosslinking factor 1 OS=Sus scrofa OX=9823 GN=MACF1 PE=1 SV=2	MACF1	1.39211	0.00665922	Up	509.66	20.4	68	68	68	83510.6	62090.5	79346.4	65349.1	92548.8	56026.8	1.14171	0.848864	1.08478	0.893414	1.26527	0.765965
Biological Process	GO:0051239	3	regulation of multicellular organismal process	1.46	0.164331	A0A287A4W6	Ras-related protein Rab-21 OS=Sus scrofa OX=9823 GN=TMEM19 PE=1 SV=1	TMEM19	1.41086	0.0369407	Up	24.132	51.4	10	10	10	118159	91047.7	110231	97596.4	143519	74959.7	1.11556	0.859599	1.04071	0.921426	1.35499	0.707709
Biological Process	GO:0051239	3	regulation of multicellular organismal process	1.46	0.164331	A0A287BNN0	Coiled-coil domain containing 88A OS=Sus scrofa OX=9823 GN=CCDC88A PE=1 SV=2	CCDC88A	1.8131	0.00298248	Up	189.59	7.9	11	11	11	74693.1	36263.5	65793.6	41168.7	70102.3		1.29666	0.629529	1.14217	0.714681	1.21696
Biological Process	GO:0051239	3	regulation of multicellular organismal process	1.46	0.164331	A0A287A021	Nuclear transport factor 2 OS=Sus scrofa OX=9823 GN=NUTF2 PE=1 SV=1	NUTF2	1.56915	0.0441483	Up	11.873	55.3	3	3	3	320847	200194	261138	245969	381974	168158	1.21974	0.76106	0.992744	0.935077	1.45211	0.639269
Biological Process	GO:0051239	3	regulation of multicellular organismal process	1.46	0.164331	A5GFW1	Aurora kinase A OS=Sus scrofa OX=9823 GN=AURKA PE=3 SV=1	AURKA	1.331	0.0196673	Up	45.515	54.7	19	18	19	173563	146555	175221	145168	204808	124197	1.07412	0.906983	1.08439	0.8984	1.26749	0.768614
Biological Process	GO:0051239	3	regulation of multicellular organismal process	1.46	0.164331	A0A286ZPG8	Nuclear distribution protein nudE-like 1 OS=Sus scrofa OX=9823 GN=NDEL1 PE=3 SV=1	NDEL1	1.48357	0.0159465	Up	35.553	34.6	10	5	10	195603	112807	157513	140087	192300	114745	1.28538	0.741296	1.03507	0.920557	1.26367	0.754029
Biological Process	GO:0051239	3	regulation of multicellular organismal process	1.46	0.164331	F1RL02	Mitogen-activated protein kinase OS=Sus scrofa OX=9823 GN=MAPK1 PE=1 SV=4	MAPK1	1.51032	0.0472052	Up	39.365	31	11	9	11	90880.6	52764.3	79691	60173			1.28223	0.744446	1.12435	0.848975
Biological Process	GO:0051028	5	mRNA transport	2.77	0.161453	A5GFN6	mRNA export factor OS=Sus scrofa OX=9823 GN=RAE1 PE=3 SV=1	RAE1	1.7606	0.0296472	Up	41.025	48.1	14	14	14	43501.2	30930.4	42746.7	31476.4	61897.4	21737.8	1.12363	0.798927	1.10414	0.813029	1.5988	0.561482
Biological Process	GO:0051028	5	mRNA transport	2.77	0.161453	A0A286ZUV8	Eukaryotic translation initiation factor 5A OS=Sus scrofa OX=9823 GN=EIF5A PE=1 SV=1	EIF5A	1.39731	0.02723	Up	16.832	54.5	11	10	11	488463	276432	383974	351656	436974	309005	1.30459	0.7383	1.02552	0.939209	1.16708	0.825294
Biological Process	GO:2001252	7	positive regulation of chromosome organization	2.77	0.161453	F1SFR3	Separase OS=Sus scrofa OX=9823 GN=ESPL1 PE=4 SV=3	ESPL1	1.57495	0.0267361	Up	230.12	11.8	18	18	18	46370.2	29884.7	39859.7	34765.9	55159.1	25122.9	1.20357	0.775679	1.03459	0.902376	1.4317	0.652085
Biological Process	GO:2001252	7	positive regulation of chromosome organization	2.77	0.161453	F1RL02	Mitogen-activated protein kinase OS=Sus scrofa OX=9823 GN=MAPK1 PE=1 SV=4	MAPK1	1.51032	0.0472052	Up	39.365	31	11	9	11	90880.6	52764.3	79691	60173			1.28223	0.744446	1.12435	0.848975
Biological Process	GO:0060491	5	regulation of cell projection assembly	2.77	0.161453	A0A287BNN0	Coiled-coil domain containing 88A OS=Sus scrofa OX=9823 GN=CCDC88A PE=1 SV=2	CCDC88A	1.8131	0.00298248	Up	189.59	7.9	11	11	11	74693.1	36263.5	65793.6	41168.7	70102.3		1.29666	0.629529	1.14217	0.714681	1.21696
Biological Process	GO:0060491	5	regulation of cell projection assembly	2.77	0.161453	A0A286ZPG8	Nuclear distribution protein nudE-like 1 OS=Sus scrofa OX=9823 GN=NDEL1 PE=3 SV=1	NDEL1	1.48357	0.0159465	Up	35.553	34.6	10	5	10	195603	112807	157513	140087	192300	114745	1.28538	0.741296	1.03507	0.920557	1.26367	0.754029
Biological Process	GO:0000075	4	cell cycle checkpoint	2.77	0.161453	A0A287BTE0	Protein arginine methyltransferase 1 OS=Sus scrofa OX=9823 GN=PRMT1 PE=1 SV=1	PRMT1	1.31789	0.0264665	Up	43.393	24.8	6	5	6	21320.8	15162.9	19983	16178			1.17398	0.834908	1.10031	0.890802
Biological Process	GO:0000075	4	cell cycle checkpoint	2.77	0.161453	A5GFW1	Aurora kinase A OS=Sus scrofa OX=9823 GN=AURKA PE=3 SV=1	AURKA	1.331	0.0196673	Up	45.515	54.7	19	18	19	173563	146555	175221	145168	204808	124197	1.07412	0.906983	1.08439	0.8984	1.26749	0.768614
Biological Process	GO:0006886	4	intracellular protein transport	1.62	0.167114	A0A5G2QP96	Signal sequence receptor subunit alpha OS=Sus scrofa OX=9823 GN=SSR1 PE=1 SV=1	SSR1	1.35319	0.00332267	Up	31.932	12.6	3	3	3	73722.9	53150.8	71923	54481			1.1643	0.839408	1.13588	0.860415
Biological Process	GO:0006886	4	intracellular protein transport	1.62	0.167114	M3VK02	AP-3 complex subunit delta OS=Sus scrofa OX=9823 GN=AP3D1 PE=1 SV=1	AP3D1	1.35881	0.0188962	Up	136.42	20.9	19	19	19	64015.1	44346.8	60259	47111			1.18694	0.822257	1.11729	0.87351
Biological Process	GO:0006886	4	intracellular protein transport	1.62	0.167114	A5GFN6	mRNA export factor OS=Sus scrofa OX=9823 GN=RAE1 PE=3 SV=1	RAE1	1.7606	0.0296472	Up	41.025	48.1	14	14	14	43501.2	30930.4	42746.7	31476.4	61897.4	21737.8	1.12363	0.798927	1.10414	0.813029	1.5988	0.561482
Biological Process	GO:0006886	4	intracellular protein transport	1.62	0.167114	F1RRJ4	Exportin 5 OS=Sus scrofa OX=9823 GN=XPO5 PE=1 SV=3	XPO5	2.10454	0.0333985	Up	132.11	16.3	15	15	15	221608	86446.3	181930	105300			1.48909	0.580874	1.22247	0.707561
Biological Process	GO:0061008	4	hepaticobiliary system development	2.54	0.185524	A0A287BTE0	Protein arginine methyltransferase 1 OS=Sus scrofa OX=9823 GN=PRMT1 PE=1 SV=1	PRMT1	1.31789	0.0264665	Up	43.393	24.8	6	5	6	21320.8	15162.9	19983	16178			1.17398	0.834908	1.10031	0.890802
Biological Process	GO:0061008	4	hepaticobiliary system development	2.54	0.185524	A5GFW1	Aurora kinase A OS=Sus scrofa OX=9823 GN=AURKA PE=3 SV=1	AURKA	1.331	0.0196673	Up	45.515	54.7	19	18	19	173563	146555	175221	145168	204808	124197	1.07412	0.906983	1.08439	0.8984	1.26749	0.768614
Biological Process	GO:0001889	5	liver development	2.54	0.185524	A0A287BTE0	Protein arginine methyltransferase 1 OS=Sus scrofa OX=9823 GN=PRMT1 PE=1 SV=1	PRMT1	1.31789	0.0264665	Up	43.393	24.8	6	5	6	21320.8	15162.9	19983	16178			1.17398	0.834908	1.10031	0.890802
Biological Process	GO:0001889	5	liver development	2.54	0.185524	A5GFW1	Aurora kinase A OS=Sus scrofa OX=9823 GN=AURKA PE=3 SV=1	AURKA	1.331	0.0196673	Up	45.515	54.7	19	18	19	173563	146555	175221	145168	204808	124197	1.07412	0.906983	1.08439	0.8984	1.26749	0.768614
Biological Process	GO:0051650	4	establishment of vesicle localization	2.03	0.181729	M3VK02	AP-3 complex subunit delta OS=Sus scrofa OX=9823 GN=AP3D1 PE=1 SV=1	AP3D1	1.35881	0.0188962	Up	136.42	20.9	19	19	19	64015.1	44346.8	60259	47111			1.18694	0.822257	1.11729	0.87351
Biological Process	GO:0051650	4	establishment of vesicle localization	2.03	0.181729	A0A5G2RK54	SEC24 homolog C, COPII coat complex component OS=Sus scrofa OX=9823 GN=SEC24C PE=1 SV=1	SEC24C	1.8412	0.00337042	Up	106.05	29.2	20	20	20	62508.6	26444.9	49218.1	33585.9	54572.9	30290.4	1.4615	0.618304	1.15076	0.785265	1.27596	0.708214
Biological Process	GO:0051650	4	establishment of vesicle localization	2.03	0.181729	A0A286ZPG8	Nuclear distribution protein nudE-like 1 OS=Sus scrofa OX=9823 GN=NDEL1 PE=3 SV=1	NDEL1	1.48357	0.0159465	Up	35.553	34.6	10	5	10	195603	112807	157513	140087	192300	114745	1.28538	0.741296	1.03507	0.920557	1.26367	0.754029
Biological Process	GO:0051640	2	organelle localization	1.64	0.175939	F1SFR3	Separase OS=Sus scrofa OX=9823 GN=ESPL1 PE=4 SV=3	ESPL1	1.57495	0.0267361	Up	230.12	11.8	18	18	18	46370.2	29884.7	39859.7	34765.9	55159.1	25122.9	1.20357	0.775679	1.03459	0.902376	1.4317	0.652085
Biological Process	GO:0051640	2	organelle localization	1.64	0.175939	F2Z5W6	Late endosomal/lysosomal adaptor and MAPK and MTOR activator 1 OS=Sus scrofa OX=9823 GN=LAMTOR1 PE=1 SV=1	LAMTOR1	1.33572	0.0489169	Up	17.745	57.8	6	6	6			99869	68058	90906.5	74767.8			1.19747	0.81604	1.09	0.896493
Biological Process	GO:0051640	2	organelle localization	1.64	0.175939	M3VK02	AP-3 complex subunit delta OS=Sus scrofa OX=9823 GN=AP3D1 PE=1 SV=1	AP3D1	1.35881	0.0188962	Up	136.42	20.9	19	19	19	64015.1	44346.8	60259	47111			1.18694	0.822257	1.11729	0.87351
Biological Process	GO:0051640	2	organelle localization	1.64	0.175939	A5GFW1	Aurora kinase A OS=Sus scrofa OX=9823 GN=AURKA PE=3 SV=1	AURKA	1.331	0.0196673	Up	45.515	54.7	19	18	19	173563	146555	175221	145168	204808	124197	1.07412	0.906983	1.08439	0.8984	1.26749	0.768614
Biological Process	GO:0051640	2	organelle localization	1.64	0.175939	A0A5G2RK54	SEC24 homolog C, COPII coat complex component OS=Sus scrofa OX=9823 GN=SEC24C PE=1 SV=1	SEC24C	1.8412	0.00337042	Up	106.05	29.2	20	20	20	62508.6	26444.9	49218.1	33585.9	54572.9	30290.4	1.4615	0.618304	1.15076	0.785265	1.27596	0.708214
Biological Process	GO:0051640	2	organelle localization	1.64	0.175939	A0A286ZPG8	Nuclear distribution protein nudE-like 1 OS=Sus scrofa OX=9823 GN=NDEL1 PE=3 SV=1	NDEL1	1.48357	0.0159465	Up	35.553	34.6	10	5	10	195603	112807	157513	140087	192300	114745	1.28538	0.741296	1.03507	0.920557	1.26367	0.754029
Biological Process	GO:0030030	4	cell projection organization	1.65	0.173976	A0A5G2QAY2	Formin like 3 OS=Sus scrofa OX=9823 GN=FMNL3 PE=3 SV=1	FMNL3	1.69279	0.0310047	Up	106.38	11.9	10	4	10	345803	178622	302370	204280			1.34152	0.692955	1.17303	0.792493
Biological Process	GO:0006900	5	vesicle budding from membrane	2.54	0.185524	M3VK02	AP-3 complex subunit delta OS=Sus scrofa OX=9823 GN=AP3D1 PE=1 SV=1	AP3D1	1.35881	0.0188962	Up	136.42	20.9	19	19	19	64015.1	44346.8	60259	47111			1.18694	0.822257	1.11729	0.87351
Biological Process	GO:0030030	4	cell projection organization	1.65	0.173976	A0A287BTE0	Protein arginine methyltransferase 1 OS=Sus scrofa OX=9823 GN=PRMT1 PE=1 SV=1	PRMT1	1.31789	0.0264665	Up	43.393	24.8	6	5	6	21320.8	15162.9	19983	16178			1.17398	0.834908	1.10031	0.890802
Biological Process	GO:0030030	4	cell projection organization	1.65	0.173976	A5GFW1	Aurora kinase A OS=Sus scrofa OX=9823 GN=AURKA PE=3 SV=1	AURKA	1.331	0.0196673	Up	45.515	54.7	19	18	19	173563	146555	175221	145168	204808	124197	1.07412	0.906983	1.08439	0.8984	1.26749	0.768614
Biological Process	GO:0030030	4	cell projection organization	1.65	0.173976	A0A286ZPG8	Nuclear distribution protein nudE-like 1 OS=Sus scrofa OX=9823 GN=NDEL1 PE=3 SV=1	NDEL1	1.48357	0.0159465	Up	35.553	34.6	10	5	10	195603	112807	157513	140087	192300	114745	1.28538	0.741296	1.03507	0.920557	1.26367	0.754029
Biological Process	GO:0030030	4	cell projection organization	1.65	0.173976	F1RL02	Mitogen-activated protein kinase OS=Sus scrofa OX=9823 GN=MAPK1 PE=1 SV=4	MAPK1	1.51032	0.0472052	Up	39.365	31	11	9	11	90880.6	52764.3	79691	60173			1.28223	0.744446	1.12435	0.848975
Biological Process	GO:1901568	4	fatty acid derivative metabolic process	2.65	0.173416	I3LE12	Hydroxysteroid 17-beta dehydrogenase 12 OS=Sus scrofa OX=9823 GN=HSD17B12 PE=1 SV=3	HSD17B12	1.56576	0.0018848	Up	32.882	30.3	8	8	8	222508	132139	196757	149433	225636	130306	1.26332	0.750235	1.11711	0.848424	1.28108	0.739832
Biological Process	GO:1901568	4	fatty acid derivative metabolic process	2.65	0.173416	A9CQL8	Prostamide/prostaglandin F synthase OS=Sus scrofa OX=9823 GN=PRXL2B PE=1 SV=1	PRXL2B	1.35573	0.0020965	Up	21.547	28.7	6	6	6	45771.3		44474.7	34740.7	47105.7	32800.3	1.11696		1.08532	0.847779	1.14952	0.800427
Biological Process	GO:0001558	4	regulation of cell growth	2.11	0.169176	F2Z5W6	Late endosomal/lysosomal adaptor and MAPK and MTOR activator 1 OS=Sus scrofa OX=9823 GN=LAMTOR1 PE=1 SV=1	LAMTOR1	1.33572	0.0489169	Up	17.745	57.8	6	6	6			99869	68058	90906.5	74767.8			1.19747	0.81604	1.09	0.896493
Biological Process	GO:0001558	4	regulation of cell growth	2.11	0.169176	A0A287A4W6	Ras-related protein Rab-21 OS=Sus scrofa OX=9823 GN=TMEM19 PE=1 SV=1	TMEM19	1.41086	0.0369407	Up	24.132	51.4	10	10	10	118159	91047.7	110231	97596.4	143519	74959.7	1.11556	0.859599	1.04071	0.921426	1.35499	0.707709
Biological Process	GO:0001558	4	regulation of cell growth	2.11	0.169176	A0A286ZPG8	Nuclear distribution protein nudE-like 1 OS=Sus scrofa OX=9823 GN=NDEL1 PE=3 SV=1	NDEL1	1.48357	0.0159465	Up	35.553	34.6	10	5	10	195603	112807	157513	140087	192300	114745	1.28538	0.741296	1.03507	0.920557	1.26367	0.754029
Biological Process	GO:0022411	4	cellular component disassembly	2.11	0.169176	F2Z5N9	Protein pelota homolog OS=Sus scrofa OX=9823 GN=PELO PE=3 SV=3	PELO	1.3805	0.00191352	Up	43.28	21.1	7	7	7	53658.1		52097.7	40027.1	55265.3	37732.8	1.12358		1.09091	0.838154	1.15724	0.790113
Biological Process	GO:0022411	4	cellular component disassembly	2.11	0.169176	F1S6Z8	Vesicle trafficking 1 OS=Sus scrofa OX=9823 GN=VTA1 PE=1 SV=3	VTA1	1.31911	0.00244422	Up	31.024	38.4	9	9	9	250605		243793	195264	257607	184793	1.10685		1.07676	0.862427	1.13778	0.816178
Biological Process	GO:0022411	4	cellular component disassembly	2.11	0.169176	A0A286ZPG8	Nuclear distribution protein nudE-like 1 OS=Sus scrofa OX=9823 GN=NDEL1 PE=3 SV=1	NDEL1	1.48357	0.0159465	Up	35.553	34.6	10	5	10	195603	112807	157513	140087	192300	114745	1.28538	0.741296	1.03507	0.920557	1.26367	0.754029
Biological Process	GO:0051321	2	meiotic cell cycle	2.71	0.167415	F1SFR3	Separase OS=Sus scrofa OX=9823 GN=ESPL1 PE=4 SV=3	ESPL1	1.57495	0.0267361	Up	230.12	11.8	18	18	18	46370.2	29884.7	39859.7	34765.9	55159.1	25122.9	1.20357	0.775679	1.03459	0.902376	1.4317	0.652085
Biological Process	GO:0051321	2	meiotic cell cycle	2.71	0.167415	A5GFW1	Aurora kinase A OS=Sus scrofa OX=9823 GN=AURKA PE=3 SV=1	AURKA	1.331	0.0196673	Up	45.515	54.7	19	18	19	173563	146555	175221	145168	204808	124197	1.07412	0.906983	1.08439	0.8984	1.26749	0.768614
Biological Process	GO:0006886	4	intracellular protein transport	1.62	0.167114	K7GL59	Rab proteins geranylgeranyltransferase component A OS=Sus scrofa OX=9823 GN=CHM PE=3 SV=2	CHM	1.43011	0.00116189	Up	73.101	28.2	13	13	13	81077.1	50638.9	73000.3	56241.7	76015.5	54010.8	1.2442	0.777099	1.12025	0.863078	1.16653	0.828843
Biological Process	GO:0030030	4	cell projection organization	1.65	0.173976	A0A287BNN0	Coiled-coil domain containing 88A OS=Sus scrofa OX=9823 GN=CCDC88A PE=1 SV=2	CCDC88A	1.8131	0.00298248	Up	189.59	7.9	11	11	11	74693.1	36263.5	65793.6	41168.7	70102.3		1.29666	0.629529	1.14217	0.714681	1.21696
Biological Process	GO:0032502	1	developmental process	1.28	0.209314	A5GFW1	Aurora kinase A OS=Sus scrofa OX=9823 GN=AURKA PE=3 SV=1	AURKA	1.331	0.0196673	Up	45.515	54.7	19	18	19	173563	146555	175221	145168	204808	124197	1.07412	0.906983	1.08439	0.8984	1.26749	0.768614
Biological Process	GO:1900180	6	regulation of protein localization to nucleus	3.41	0.115539	F1RL02	Mitogen-activated protein kinase OS=Sus scrofa OX=9823 GN=MAPK1 PE=1 SV=4	MAPK1	1.51032	0.0472052	Up	39.365	31	11	9	11	90880.6	52764.3	79691	60173			1.28223	0.744446	1.12435	0.848975
Biological Process	GO:0072384	4	organelle transport along microtubule	3.41	0.115539	A0A286ZPG8	Nuclear distribution protein nudE-like 1 OS=Sus scrofa OX=9823 GN=NDEL1 PE=3 SV=1	NDEL1	1.48357	0.0159465	Up	35.553	34.6	10	5	10	195603	112807	157513	140087	192300	114745	1.28538	0.741296	1.03507	0.920557	1.26367	0.754029
Biological Process	GO:0043009	5	chordate embryonic development	2.36	0.0870411	F1RL02	Mitogen-activated protein kinase OS=Sus scrofa OX=9823 GN=MAPK1 PE=1 SV=4	MAPK1	1.51032	0.0472052	Up	39.365	31	11	9	11	90880.6	52764.3	79691	60173			1.28223	0.744446	1.12435	0.848975
Biological Process	GO:0022008	4	neurogenesis	1.83	0.0868415	A0A5G2QAY2	Formin like 3 OS=Sus scrofa OX=9823 GN=FMNL3 PE=3 SV=1	FMNL3	1.69279	0.0310047	Up	106.38	11.9	10	4	10	345803	178622	302370	204280			1.34152	0.692955	1.17303	0.792493
Biological Process	GO:0022008	4	neurogenesis	1.83	0.0868415	A0A287BTE0	Protein arginine methyltransferase 1 OS=Sus scrofa OX=9823 GN=PRMT1 PE=1 SV=1	PRMT1	1.31789	0.0264665	Up	43.393	24.8	6	5	6	21320.8	15162.9	19983	16178			1.17398	0.834908	1.10031	0.890802
Biological Process	GO:0022008	4	neurogenesis	1.83	0.0868415	F1SQF8	Calcium/calmodulin dependent protein kinase I OS=Sus scrofa OX=9823 GN=CAMK1 PE=1 SV=3	CAMK1	1.31294	0.00186026	Up	40.6	22.5	7	7	7	83148.6	64392	84543	63330			1.12586	0.87189	1.14474	0.857509
Biological Process	GO:0022008	4	neurogenesis	1.83	0.0868415	A0A287A4W6	Ras-related protein Rab-21 OS=Sus scrofa OX=9823 GN=TMEM19 PE=1 SV=1	TMEM19	1.41086	0.0369407	Up	24.132	51.4	10	10	10	118159	91047.7	110231	97596.4	143519	74959.7	1.11556	0.859599	1.04071	0.921426	1.35499	0.707709
Biological Process	GO:0022008	4	neurogenesis	1.83	0.0868415	A0A287BNN0	Coiled-coil domain containing 88A OS=Sus scrofa OX=9823 GN=CCDC88A PE=1 SV=2	CCDC88A	1.8131	0.00298248	Up	189.59	7.9	11	11	11	74693.1	36263.5	65793.6	41168.7	70102.3		1.29666	0.629529	1.14217	0.714681	1.21696
Biological Process	GO:0022008	4	neurogenesis	1.83	0.0868415	A0A286ZWN9	Retinol dehydrogenase 13 OS=Sus scrofa OX=9823 GN=RDH13 PE=3 SV=1	RDH13	1.30018	1.47314e-05	Up	36.206	48.5	15	15	15	112006		111481	86551.2	112532	85742.8	1.10174		1.09658	0.851357	1.10692	0.843405
Biological Process	GO:0022008	4	neurogenesis	1.83	0.0868415	A5GFW1	Aurora kinase A OS=Sus scrofa OX=9823 GN=AURKA PE=3 SV=1	AURKA	1.331	0.0196673	Up	45.515	54.7	19	18	19	173563	146555	175221	145168	204808	124197	1.07412	0.906983	1.08439	0.8984	1.26749	0.768614
Biological Process	GO:0022008	4	neurogenesis	1.83	0.0868415	A0A286ZPG8	Nuclear distribution protein nudE-like 1 OS=Sus scrofa OX=9823 GN=NDEL1 PE=3 SV=1	NDEL1	1.48357	0.0159465	Up	35.553	34.6	10	5	10	195603	112807	157513	140087	192300	114745	1.28538	0.741296	1.03507	0.920557	1.26367	0.754029
Biological Process	GO:0022008	4	neurogenesis	1.83	0.0868415	F1RL02	Mitogen-activated protein kinase OS=Sus scrofa OX=9823 GN=MAPK1 PE=1 SV=4	MAPK1	1.51032	0.0472052	Up	39.365	31	11	9	11	90880.6	52764.3	79691	60173			1.28223	0.744446	1.12435	0.848975
Biological Process	GO:0001934	8	positive regulation of protein phosphorylation	2.1	0.0866778	F2Z5W6	Late endosomal/lysosomal adaptor and MAPK and MTOR activator 1 OS=Sus scrofa OX=9823 GN=LAMTOR1 PE=1 SV=1	LAMTOR1	1.33572	0.0489169	Up	17.745	57.8	6	6	6			99869	68058	90906.5	74767.8			1.19747	0.81604	1.09	0.896493
Biological Process	GO:0001934	8	positive regulation of protein phosphorylation	2.1	0.0866778	A0A287BTE0	Protein arginine methyltransferase 1 OS=Sus scrofa OX=9823 GN=PRMT1 PE=1 SV=1	PRMT1	1.31789	0.0264665	Up	43.393	24.8	6	5	6	21320.8	15162.9	19983	16178			1.17398	0.834908	1.10031	0.890802
Biological Process	GO:0001934	8	positive regulation of protein phosphorylation	2.1	0.0866778	F1SQF8	Calcium/calmodulin dependent protein kinase I OS=Sus scrofa OX=9823 GN=CAMK1 PE=1 SV=3	CAMK1	1.31294	0.00186026	Up	40.6	22.5	7	7	7	83148.6	64392	84543	63330			1.12586	0.87189	1.14474	0.857509
Biological Process	GO:0001934	8	positive regulation of protein phosphorylation	2.1	0.0866778	A0A287BNN0	Coiled-coil domain containing 88A OS=Sus scrofa OX=9823 GN=CCDC88A PE=1 SV=2	CCDC88A	1.8131	0.00298248	Up	189.59	7.9	11	11	11	74693.1	36263.5	65793.6	41168.7	70102.3		1.29666	0.629529	1.14217	0.714681	1.21696
Biological Process	GO:0001934	8	positive regulation of protein phosphorylation	2.1	0.0866778	F1RL02	Mitogen-activated protein kinase OS=Sus scrofa OX=9823 GN=MAPK1 PE=1 SV=4	MAPK1	1.51032	0.0472052	Up	39.365	31	11	9	11	90880.6	52764.3	79691	60173			1.28223	0.744446	1.12435	0.848975
Biological Process	GO:0009790	3	embryo development	2.1	0.0866778	A0A5G2QPE1	Calcium-activated neutral proteinase 2 OS=Sus scrofa OX=9823 GN=CAPN2 PE=1 SV=1	CAPN2	1.42661	0.035854	Up	79.891	24.9	15	15	15	114228	70377.8	91214.9	88133.7	117937	68164.7	1.246	0.767681	0.994971	0.961361	1.28645	0.743539
Biological Process	GO:0009790	3	embryo development	2.1	0.0866778	A0A287BTE0	Protein arginine methyltransferase 1 OS=Sus scrofa OX=9823 GN=PRMT1 PE=1 SV=1	PRMT1	1.31789	0.0264665	Up	43.393	24.8	6	5	6	21320.8	15162.9	19983	16178			1.17398	0.834908	1.10031	0.890802
Biological Process	GO:0009790	3	embryo development	2.1	0.0866778	A0A287BDC2	Microtubule actin crosslinking factor 1 OS=Sus scrofa OX=9823 GN=MACF1 PE=1 SV=2	MACF1	1.39211	0.00665922	Up	509.66	20.4	68	68	68	83510.6	62090.5	79346.4	65349.1	92548.8	56026.8	1.14171	0.848864	1.08478	0.893414	1.26527	0.765965
Biological Process	GO:0009790	3	embryo development	2.1	0.0866778	A0A286ZPG8	Nuclear distribution protein nudE-like 1 OS=Sus scrofa OX=9823 GN=NDEL1 PE=3 SV=1	NDEL1	1.48357	0.0159465	Up	35.553	34.6	10	5	10	195603	112807	157513	140087	192300	114745	1.28538	0.741296	1.03507	0.920557	1.26367	0.754029
Biological Process	GO:0009790	3	embryo development	2.1	0.0866778	F1RL02	Mitogen-activated protein kinase OS=Sus scrofa OX=9823 GN=MAPK1 PE=1 SV=4	MAPK1	1.51032	0.0472052	Up	39.365	31	11	9	11	90880.6	52764.3	79691	60173			1.28223	0.744446	1.12435	0.848975
Biological Process	GO:0051094	4	positive regulation of developmental process	1.97	0.084755	M3VK02	AP-3 complex subunit delta OS=Sus scrofa OX=9823 GN=AP3D1 PE=1 SV=1	AP3D1	1.35881	0.0188962	Up	136.42	20.9	19	19	19	64015.1	44346.8	60259	47111			1.18694	0.822257	1.11729	0.87351
Biological Process	GO:0051094	4	positive regulation of developmental process	1.97	0.084755	A0A287BTE0	Protein arginine methyltransferase 1 OS=Sus scrofa OX=9823 GN=PRMT1 PE=1 SV=1	PRMT1	1.31789	0.0264665	Up	43.393	24.8	6	5	6	21320.8	15162.9	19983	16178			1.17398	0.834908	1.10031	0.890802
Biological Process	GO:0051094	4	positive regulation of developmental process	1.97	0.084755	F1SQF8	Calcium/calmodulin dependent protein kinase I OS=Sus scrofa OX=9823 GN=CAMK1 PE=1 SV=3	CAMK1	1.31294	0.00186026	Up	40.6	22.5	7	7	7	83148.6	64392	84543	63330			1.12586	0.87189	1.14474	0.857509
Biological Process	GO:0051094	4	positive regulation of developmental process	1.97	0.084755	A0A287A4W6	Ras-related protein Rab-21 OS=Sus scrofa OX=9823 GN=TMEM19 PE=1 SV=1	TMEM19	1.41086	0.0369407	Up	24.132	51.4	10	10	10	118159	91047.7	110231	97596.4	143519	74959.7	1.11556	0.859599	1.04071	0.921426	1.35499	0.707709
Biological Process	GO:0051094	4	positive regulation of developmental process	1.97	0.084755	A5GFW1	Aurora kinase A OS=Sus scrofa OX=9823 GN=AURKA PE=3 SV=1	AURKA	1.331	0.0196673	Up	45.515	54.7	19	18	19	173563	146555	175221	145168	204808	124197	1.07412	0.906983	1.08439	0.8984	1.26749	0.768614
Biological Process	GO:0051094	4	positive regulation of developmental process	1.97	0.084755	A0A286ZPG8	Nuclear distribution protein nudE-like 1 OS=Sus scrofa OX=9823 GN=NDEL1 PE=3 SV=1	NDEL1	1.48357	0.0159465	Up	35.553	34.6	10	5	10	195603	112807	157513	140087	192300	114745	1.28538	0.741296	1.03507	0.920557	1.26367	0.754029
Biological Process	GO:0051094	4	positive regulation of developmental process	1.97	0.084755	A0A286ZUV8	Eukaryotic translation initiation factor 5A OS=Sus scrofa OX=9823 GN=EIF5A PE=1 SV=1	EIF5A	1.39731	0.02723	Up	16.832	54.5	11	10	11	488463	276432	383974	351656	436974	309005	1.30459	0.7383	1.02552	0.939209	1.16708	0.825294
Biological Process	GO:0000278	3	mitotic cell cycle	1.97	0.084755	M3TYJ4	DNA helicase OS=Sus scrofa OX=9823 GN=MCM6 PE=2 SV=1	MCM6	1.33432	0.00727321	Up	93.029	35.2	25	25	25	83466.8	56789.1	82119.6	57720.7	73388.1	64588.2	1.19788	0.815013	1.17855	0.828383	1.05323	0.926942
Biological Process	GO:0000278	3	mitotic cell cycle	1.97	0.084755	I3L7E5	DNA helicase OS=Sus scrofa OX=9823 GN=MCM3 PE=1 SV=2	MCM3	1.30688	0.00864062	Up	90.969	18.4	11	11	11	27822.2		26696.2	22180.7	28995.8	20421.6	1.10304		1.05839	0.879374	1.14956	0.809631
Biological Process	GO:0043009	5	chordate embryonic development	2.36	0.0870411	A0A286ZPG8	Nuclear distribution protein nudE-like 1 OS=Sus scrofa OX=9823 GN=NDEL1 PE=3 SV=1	NDEL1	1.48357	0.0159465	Up	35.553	34.6	10	5	10	195603	112807	157513	140087	192300	114745	1.28538	0.741296	1.03507	0.920557	1.26367	0.754029
Biological Process	GO:0043009	5	chordate embryonic development	2.36	0.0870411	A0A287BTE0	Protein arginine methyltransferase 1 OS=Sus scrofa OX=9823 GN=PRMT1 PE=1 SV=1	PRMT1	1.31789	0.0264665	Up	43.393	24.8	6	5	6	21320.8	15162.9	19983	16178			1.17398	0.834908	1.10031	0.890802
Biological Process	GO:0043009	5	chordate embryonic development	2.36	0.0870411	A0A5G2QPE1	Calcium-activated neutral proteinase 2 OS=Sus scrofa OX=9823 GN=CAPN2 PE=1 SV=1	CAPN2	1.42661	0.035854	Up	79.891	24.9	15	15	15	114228	70377.8	91214.9	88133.7	117937	68164.7	1.246	0.767681	0.994971	0.961361	1.28645	0.743539
Biological Process	GO:0006612	5	protein targeting to membrane	2.84	0.0873114	A0A287BDC2	Microtubule actin crosslinking factor 1 OS=Sus scrofa OX=9823 GN=MACF1 PE=1 SV=2	MACF1	1.39211	0.00665922	Up	509.66	20.4	68	68	68	83510.6	62090.5	79346.4	65349.1	92548.8	56026.8	1.14171	0.848864	1.08478	0.893414	1.26527	0.765965
Biological Process	GO:0007098	3	centrosome cycle	3.85	0.0941302	A0A286ZPG8	Nuclear distribution protein nudE-like 1 OS=Sus scrofa OX=9823 GN=NDEL1 PE=3 SV=1	NDEL1	1.48357	0.0159465	Up	35.553	34.6	10	5	10	195603	112807	157513	140087	192300	114745	1.28538	0.741296	1.03507	0.920557	1.26367	0.754029
Biological Process	GO:0050793	3	regulation of developmental process	1.62	0.0932801	M3VK02	AP-3 complex subunit delta OS=Sus scrofa OX=9823 GN=AP3D1 PE=1 SV=1	AP3D1	1.35881	0.0188962	Up	136.42	20.9	19	19	19	64015.1	44346.8	60259	47111			1.18694	0.822257	1.11729	0.87351
Biological Process	GO:0050793	3	regulation of developmental process	1.62	0.0932801	A0A5G2QAY2	Formin like 3 OS=Sus scrofa OX=9823 GN=FMNL3 PE=3 SV=1	FMNL3	1.69279	0.0310047	Up	106.38	11.9	10	4	10	345803	178622	302370	204280			1.34152	0.692955	1.17303	0.792493
Biological Process	GO:0050793	3	regulation of developmental process	1.62	0.0932801	A0A287BTE0	Protein arginine methyltransferase 1 OS=Sus scrofa OX=9823 GN=PRMT1 PE=1 SV=1	PRMT1	1.31789	0.0264665	Up	43.393	24.8	6	5	6	21320.8	15162.9	19983	16178			1.17398	0.834908	1.10031	0.890802
Biological Process	GO:0050793	3	regulation of developmental process	1.62	0.0932801	F1SQF8	Calcium/calmodulin dependent protein kinase I OS=Sus scrofa OX=9823 GN=CAMK1 PE=1 SV=3	CAMK1	1.31294	0.00186026	Up	40.6	22.5	7	7	7	83148.6	64392	84543	63330			1.12586	0.87189	1.14474	0.857509
Biological Process	GO:0050793	3	regulation of developmental process	1.62	0.0932801	A0A287A4W6	Ras-related protein Rab-21 OS=Sus scrofa OX=9823 GN=TMEM19 PE=1 SV=1	TMEM19	1.41086	0.0369407	Up	24.132	51.4	10	10	10	118159	91047.7	110231	97596.4	143519	74959.7	1.11556	0.859599	1.04071	0.921426	1.35499	0.707709
Biological Process	GO:0050793	3	regulation of developmental process	1.62	0.0932801	A0A287BNN0	Coiled-coil domain containing 88A OS=Sus scrofa OX=9823 GN=CCDC88A PE=1 SV=2	CCDC88A	1.8131	0.00298248	Up	189.59	7.9	11	11	11	74693.1	36263.5	65793.6	41168.7	70102.3		1.29666	0.629529	1.14217	0.714681	1.21696
Biological Process	GO:0050793	3	regulation of developmental process	1.62	0.0932801	A5GFW1	Aurora kinase A OS=Sus scrofa OX=9823 GN=AURKA PE=3 SV=1	AURKA	1.331	0.0196673	Up	45.515	54.7	19	18	19	173563	146555	175221	145168	204808	124197	1.07412	0.906983	1.08439	0.8984	1.26749	0.768614
Biological Process	GO:0050793	3	regulation of developmental process	1.62	0.0932801	P10668	Cofilin-1 OS=Sus scrofa OX=9823 GN=CFL1 PE=1 SV=3	CFL1	1.45948	0.0115783	Up	18.518	82.5	18	16	18	1.11176e+06	623938	901871	769146	1.016e+06	682747	1.30655	0.73326	1.05989	0.903909	1.19401	0.802373
Biological Process	GO:0050793	3	regulation of developmental process	1.62	0.0932801	A0A286ZPG8	Nuclear distribution protein nudE-like 1 OS=Sus scrofa OX=9823 GN=NDEL1 PE=3 SV=1	NDEL1	1.48357	0.0159465	Up	35.553	34.6	10	5	10	195603	112807	157513	140087	192300	114745	1.28538	0.741296	1.03507	0.920557	1.26367	0.754029
Biological Process	GO:0050793	3	regulation of developmental process	1.62	0.0932801	F1RL02	Mitogen-activated protein kinase OS=Sus scrofa OX=9823 GN=MAPK1 PE=1 SV=4	MAPK1	1.51032	0.0472052	Up	39.365	31	11	9	11	90880.6	52764.3	79691	60173			1.28223	0.744446	1.12435	0.848975
Biological Process	GO:0050793	3	regulation of developmental process	1.62	0.0932801	A0A286ZUV8	Eukaryotic translation initiation factor 5A OS=Sus scrofa OX=9823 GN=EIF5A PE=1 SV=1	EIF5A	1.39731	0.02723	Up	16.832	54.5	11	10	11	488463	276432	383974	351656	436974	309005	1.30459	0.7383	1.02552	0.939209	1.16708	0.825294
Biological Process	GO:0006511	7	ubiquitin-dependent protein catabolic process	2.06	0.0928715	I3LD12	RBR-type E3 ubiquitin transferase OS=Sus scrofa OX=9823 GN=BBS4 PE=4 SV=3	BBS4	1.38715	0.0213786	Up	59.586	27.4	11	11	11	63945.2	41582.3	53575.2	49631	65402.3	40655.8	1.21881	0.792568	1.02115	0.945977	1.24658	0.774909
Biological Process	GO:0006511	7	ubiquitin-dependent protein catabolic process	2.06	0.0928715	A0A5G2QUG8	26S proteasome non-ATPase regulatory subunit 1 OS=Sus scrofa OX=9823 GN=PSMD1 PE=1 SV=1	PSMD1	1.34328	0.0270458	Up	104.65	39.8	30	30	30	144264	108683	130931	119750	161813	96896	1.13543	0.855392	1.0305	0.942497	1.27356	0.762622
Biological Process	GO:0000278	3	mitotic cell cycle	1.97	0.084755	F1SFR3	Separase OS=Sus scrofa OX=9823 GN=ESPL1 PE=4 SV=3	ESPL1	1.57495	0.0267361	Up	230.12	11.8	18	18	18	46370.2	29884.7	39859.7	34765.9	55159.1	25122.9	1.20357	0.775679	1.03459	0.902376	1.4317	0.652085
Biological Process	GO:0006511	7	ubiquitin-dependent protein catabolic process	2.06	0.0928715	A0A288CG47	26S proteasome non-ATPase regulatory subunit 4 OS=Sus scrofa OX=9823 GN=PSMD4 PE=1 SV=1	PSMD4	1.36184	0.00237361	Up	41.106	27.1	8	2	8	116338		112852	88053	119932	82854.6	1.11857		1.08505	0.846614	1.15313	0.796632
Biological Process	GO:0006511	7	ubiquitin-dependent protein catabolic process	2.06	0.0928715	A5GFW1	Aurora kinase A OS=Sus scrofa OX=9823 GN=AURKA PE=3 SV=1	AURKA	1.331	0.0196673	Up	45.515	54.7	19	18	19	173563	146555	175221	145168	204808	124197	1.07412	0.906983	1.08439	0.8984	1.26749	0.768614
Biological Process	GO:0010498	5	proteasomal protein catabolic process	2.32	0.0920201	A0A5G2QUG8	26S proteasome non-ATPase regulatory subunit 1 OS=Sus scrofa OX=9823 GN=PSMD1 PE=1 SV=1	PSMD1	1.34328	0.0270458	Up	104.65	39.8	30	30	30	144264	108683	130931	119750	161813	96896	1.13543	0.855392	1.0305	0.942497	1.27356	0.762622
Biological Process	GO:0010498	5	proteasomal protein catabolic process	2.32	0.0920201	A0A288CG47	26S proteasome non-ATPase regulatory subunit 4 OS=Sus scrofa OX=9823 GN=PSMD4 PE=1 SV=1	PSMD4	1.36184	0.00237361	Up	41.106	27.1	8	2	8	116338		112852	88053	119932	82854.6	1.11857		1.08505	0.846614	1.15313	0.796632
Biological Process	GO:0010498	5	proteasomal protein catabolic process	2.32	0.0920201	A0A287AEH0	Proteasome 26S subunit, non-ATPase 7 OS=Sus scrofa OX=9823 GN=PSMD7 PE=1 SV=1	PSMD7	2.4191	0.018249	Up	37.011	33.6	12	12	12	83764.7		70002.2	41214.6	100233	28784.1	1.29267		1.08029	0.63603	1.54681	0.4442
Biological Process	GO:0010498	5	proteasomal protein catabolic process	2.32	0.0920201	A5GFW1	Aurora kinase A OS=Sus scrofa OX=9823 GN=AURKA PE=3 SV=1	AURKA	1.331	0.0196673	Up	45.515	54.7	19	18	19	173563	146555	175221	145168	204808	124197	1.07412	0.906983	1.08439	0.8984	1.26749	0.768614
Biological Process	GO:0048589	2	developmental growth	2.8	0.0905632	A0A5G2QAY2	Formin like 3 OS=Sus scrofa OX=9823 GN=FMNL3 PE=3 SV=1	FMNL3	1.69279	0.0310047	Up	106.38	11.9	10	4	10	345803	178622	302370	204280			1.34152	0.692955	1.17303	0.792493
Biological Process	GO:0048589	2	developmental growth	2.8	0.0905632	A5GFW1	Aurora kinase A OS=Sus scrofa OX=9823 GN=AURKA PE=3 SV=1	AURKA	1.331	0.0196673	Up	45.515	54.7	19	18	19	173563	146555	175221	145168	204808	124197	1.07412	0.906983	1.08439	0.8984	1.26749	0.768614
Biological Process	GO:0048589	2	developmental growth	2.8	0.0905632	A0A286ZPG8	Nuclear distribution protein nudE-like 1 OS=Sus scrofa OX=9823 GN=NDEL1 PE=3 SV=1	NDEL1	1.48357	0.0159465	Up	35.553	34.6	10	5	10	195603	112807	157513	140087	192300	114745	1.28538	0.741296	1.03507	0.920557	1.26367	0.754029
Biological Process	GO:0032091	5	negative regulation of protein binding	3.98	0.0889808	F1SQF8	Calcium/calmodulin dependent protein kinase I OS=Sus scrofa OX=9823 GN=CAMK1 PE=1 SV=3	CAMK1	1.31294	0.00186026	Up	40.6	22.5	7	7	7	83148.6	64392	84543	63330			1.12586	0.87189	1.14474	0.857509
Biological Process	GO:0032091	5	negative regulation of protein binding	3.98	0.0889808	A5GFW1	Aurora kinase A OS=Sus scrofa OX=9823 GN=AURKA PE=3 SV=1	AURKA	1.331	0.0196673	Up	45.515	54.7	19	18	19	173563	146555	175221	145168	204808	124197	1.07412	0.906983	1.08439	0.8984	1.26749	0.768614
Biological Process	GO:1900006	5	positive regulation of dendrite development	3.98	0.0889808	F1SQF8	Calcium/calmodulin dependent protein kinase I OS=Sus scrofa OX=9823 GN=CAMK1 PE=1 SV=3	CAMK1	1.31294	0.00186026	Up	40.6	22.5	7	7	7	83148.6	64392	84543	63330			1.12586	0.87189	1.14474	0.857509
Biological Process	GO:1900006	5	positive regulation of dendrite development	3.98	0.0889808	A0A287A4W6	Ras-related protein Rab-21 OS=Sus scrofa OX=9823 GN=TMEM19 PE=1 SV=1	TMEM19	1.41086	0.0369407	Up	24.132	51.4	10	10	10	118159	91047.7	110231	97596.4	143519	74959.7	1.11556	0.859599	1.04071	0.921426	1.35499	0.707709
Biological Process	GO:0006612	5	protein targeting to membrane	2.84	0.0873114	K7GL59	Rab proteins geranylgeranyltransferase component A OS=Sus scrofa OX=9823 GN=CHM PE=3 SV=2	CHM	1.43011	0.00116189	Up	73.101	28.2	13	13	13	81077.1	50638.9	73000.3	56241.7	76015.5	54010.8	1.2442	0.777099	1.12025	0.863078	1.16653	0.828843
Biological Process	GO:0006612	5	protein targeting to membrane	2.84	0.0873114	A0A5G2QP96	Signal sequence receptor subunit alpha OS=Sus scrofa OX=9823 GN=SSR1 PE=1 SV=1	SSR1	1.35319	0.00332267	Up	31.932	12.6	3	3	3	73722.9	53150.8	71923	54481			1.1643	0.839408	1.13588	0.860415
Biological Process	GO:0006511	7	ubiquitin-dependent protein catabolic process	2.06	0.0928715	A0A287AEH0	Proteasome 26S subunit, non-ATPase 7 OS=Sus scrofa OX=9823 GN=PSMD7 PE=1 SV=1	PSMD7	2.4191	0.018249	Up	37.011	33.6	12	12	12	83764.7		70002.2	41214.6	100233	28784.1	1.29267		1.08029	0.63603	1.54681	0.4442
Biological Process	GO:0007098	3	centrosome cycle	3.85	0.0941302	A5GFW1	Aurora kinase A OS=Sus scrofa OX=9823 GN=AURKA PE=3 SV=1	AURKA	1.331	0.0196673	Up	45.515	54.7	19	18	19	173563	146555	175221	145168	204808	124197	1.07412	0.906983	1.08439	0.8984	1.26749	0.768614
Biological Process	GO:0000278	3	mitotic cell cycle	1.97	0.084755	A0A287BTE0	Protein arginine methyltransferase 1 OS=Sus scrofa OX=9823 GN=PRMT1 PE=1 SV=1	PRMT1	1.31789	0.0264665	Up	43.393	24.8	6	5	6	21320.8	15162.9	19983	16178			1.17398	0.834908	1.10031	0.890802
Biological Process	GO:0000278	3	mitotic cell cycle	1.97	0.084755	A5GFW1	Aurora kinase A OS=Sus scrofa OX=9823 GN=AURKA PE=3 SV=1	AURKA	1.331	0.0196673	Up	45.515	54.7	19	18	19	173563	146555	175221	145168	204808	124197	1.07412	0.906983	1.08439	0.8984	1.26749	0.768614
Biological Process	GO:0051649	3	establishment of localization in cell	1.52	0.0767121	A0A286ZUV8	Eukaryotic translation initiation factor 5A OS=Sus scrofa OX=9823 GN=EIF5A PE=1 SV=1	EIF5A	1.39731	0.02723	Up	16.832	54.5	11	10	11	488463	276432	383974	351656	436974	309005	1.30459	0.7383	1.02552	0.939209	1.16708	0.825294
Biological Process	GO:0051236	3	establishment of RNA localization	3.03	0.0748305	F1RRJ4	Exportin 5 OS=Sus scrofa OX=9823 GN=XPO5 PE=1 SV=3	XPO5	2.10454	0.0333985	Up	132.11	16.3	15	15	15	221608	86446.3	181930	105300			1.48909	0.580874	1.22247	0.707561
Biological Process	GO:0051236	3	establishment of RNA localization	3.03	0.0748305	A5GFN6	mRNA export factor OS=Sus scrofa OX=9823 GN=RAE1 PE=3 SV=1	RAE1	1.7606	0.0296472	Up	41.025	48.1	14	14	14	43501.2	30930.4	42746.7	31476.4	61897.4	21737.8	1.12363	0.798927	1.10414	0.813029	1.5988	0.561482
Biological Process	GO:0051236	3	establishment of RNA localization	3.03	0.0748305	A0A286ZUV8	Eukaryotic translation initiation factor 5A OS=Sus scrofa OX=9823 GN=EIF5A PE=1 SV=1	EIF5A	1.39731	0.02723	Up	16.832	54.5	11	10	11	488463	276432	383974	351656	436974	309005	1.30459	0.7383	1.02552	0.939209	1.16708	0.825294
Biological Process	GO:0061564	7	axon development	3.03	0.0748305	A0A5G2QAY2	Formin like 3 OS=Sus scrofa OX=9823 GN=FMNL3 PE=3 SV=1	FMNL3	1.69279	0.0310047	Up	106.38	11.9	10	4	10	345803	178622	302370	204280			1.34152	0.692955	1.17303	0.792493
Biological Process	GO:0061564	7	axon development	3.03	0.0748305	A0A286ZPG8	Nuclear distribution protein nudE-like 1 OS=Sus scrofa OX=9823 GN=NDEL1 PE=3 SV=1	NDEL1	1.48357	0.0159465	Up	35.553	34.6	10	5	10	195603	112807	157513	140087	192300	114745	1.28538	0.741296	1.03507	0.920557	1.26367	0.754029
Biological Process	GO:0061564	7	axon development	3.03	0.0748305	F1RL02	Mitogen-activated protein kinase OS=Sus scrofa OX=9823 GN=MAPK1 PE=1 SV=4	MAPK1	1.51032	0.0472052	Up	39.365	31	11	9	11	90880.6	52764.3	79691	60173			1.28223	0.744446	1.12435	0.848975
Biological Process	GO:0050657	6	nucleic acid transport	3.03	0.0748305	F1RRJ4	Exportin 5 OS=Sus scrofa OX=9823 GN=XPO5 PE=1 SV=3	XPO5	2.10454	0.0333985	Up	132.11	16.3	15	15	15	221608	86446.3	181930	105300			1.48909	0.580874	1.22247	0.707561
Biological Process	GO:0050657	6	nucleic acid transport	3.03	0.0748305	A5GFN6	mRNA export factor OS=Sus scrofa OX=9823 GN=RAE1 PE=3 SV=1	RAE1	1.7606	0.0296472	Up	41.025	48.1	14	14	14	43501.2	30930.4	42746.7	31476.4	61897.4	21737.8	1.12363	0.798927	1.10414	0.813029	1.5988	0.561482
Biological Process	GO:0050657	6	nucleic acid transport	3.03	0.0748305	A0A286ZUV8	Eukaryotic translation initiation factor 5A OS=Sus scrofa OX=9823 GN=EIF5A PE=1 SV=1	EIF5A	1.39731	0.02723	Up	16.832	54.5	11	10	11	488463	276432	383974	351656	436974	309005	1.30459	0.7383	1.02552	0.939209	1.16708	0.825294
Biological Process	GO:0050658	4	RNA transport	3.03	0.0748305	F1RRJ4	Exportin 5 OS=Sus scrofa OX=9823 GN=XPO5 PE=1 SV=3	XPO5	2.10454	0.0333985	Up	132.11	16.3	15	15	15	221608	86446.3	181930	105300			1.48909	0.580874	1.22247	0.707561
Biological Process	GO:0050658	4	RNA transport	3.03	0.0748305	A5GFN6	mRNA export factor OS=Sus scrofa OX=9823 GN=RAE1 PE=3 SV=1	RAE1	1.7606	0.0296472	Up	41.025	48.1	14	14	14	43501.2	30930.4	42746.7	31476.4	61897.4	21737.8	1.12363	0.798927	1.10414	0.813029	1.5988	0.561482
Biological Process	GO:0050658	4	RNA transport	3.03	0.0748305	A0A286ZUV8	Eukaryotic translation initiation factor 5A OS=Sus scrofa OX=9823 GN=EIF5A PE=1 SV=1	EIF5A	1.39731	0.02723	Up	16.832	54.5	11	10	11	488463	276432	383974	351656	436974	309005	1.30459	0.7383	1.02552	0.939209	1.16708	0.825294
Biological Process	GO:0099518	5	vesicle cytoskeletal trafficking	4.42	0.0740869	M3VK02	AP-3 complex subunit delta OS=Sus scrofa OX=9823 GN=AP3D1 PE=1 SV=1	AP3D1	1.35881	0.0188962	Up	136.42	20.9	19	19	19	64015.1	44346.8	60259	47111			1.18694	0.822257	1.11729	0.87351
Biological Process	GO:0099518	5	vesicle cytoskeletal trafficking	4.42	0.0740869	A0A286ZPG8	Nuclear distribution protein nudE-like 1 OS=Sus scrofa OX=9823 GN=NDEL1 PE=3 SV=1	NDEL1	1.48357	0.0159465	Up	35.553	34.6	10	5	10	195603	112807	157513	140087	192300	114745	1.28538	0.741296	1.03507	0.920557	1.26367	0.754029
Biological Process	GO:0034504	6	protein localization to nucleus	3.09	0.071846	A5GFN6	mRNA export factor OS=Sus scrofa OX=9823 GN=RAE1 PE=3 SV=1	RAE1	1.7606	0.0296472	Up	41.025	48.1	14	14	14	43501.2	30930.4	42746.7	31476.4	61897.4	21737.8	1.12363	0.798927	1.10414	0.813029	1.5988	0.561482
Biological Process	GO:0034504	6	protein localization to nucleus	3.09	0.071846	A0A287ASM1	Importin 7 OS=Sus scrofa OX=9823 GN=IPO7 PE=1 SV=2	IPO7	1.32151	4.05716e-05	Up	114.35	19.8	15	15	15	80176.1	60517.8	79975	60670			1.13992	0.860426	1.13706	0.862589
Biological Process	GO:0034504	6	protein localization to nucleus	3.09	0.071846	A0A287A021	Nuclear transport factor 2 OS=Sus scrofa OX=9823 GN=NUTF2 PE=1 SV=1	NUTF2	1.56915	0.0441483	Up	11.873	55.3	3	3	3	320847	200194	261138	245969	381974	168158	1.21974	0.76106	0.992744	0.935077	1.45211	0.639269
Biological Process	GO:0046907	3	intracellular transport	1.53	0.071472	K7GL59	Rab proteins geranylgeranyltransferase component A OS=Sus scrofa OX=9823 GN=CHM PE=3 SV=2	CHM	1.43011	0.00116189	Up	73.101	28.2	13	13	13	81077.1	50638.9	73000.3	56241.7	76015.5	54010.8	1.2442	0.777099	1.12025	0.863078	1.16653	0.828843
Biological Process	GO:0046907	3	intracellular transport	1.53	0.071472	F1RRJ4	Exportin 5 OS=Sus scrofa OX=9823 GN=XPO5 PE=1 SV=3	XPO5	2.10454	0.0333985	Up	132.11	16.3	15	15	15	221608	86446.3	181930	105300			1.48909	0.580874	1.22247	0.707561
Biological Process	GO:0046907	3	intracellular transport	1.53	0.071472	A5GFN6	mRNA export factor OS=Sus scrofa OX=9823 GN=RAE1 PE=3 SV=1	RAE1	1.7606	0.0296472	Up	41.025	48.1	14	14	14	43501.2	30930.4	42746.7	31476.4	61897.4	21737.8	1.12363	0.798927	1.10414	0.813029	1.5988	0.561482
Biological Process	GO:0046907	3	intracellular transport	1.53	0.071472	F2Z5W6	Late endosomal/lysosomal adaptor and MAPK and MTOR activator 1 OS=Sus scrofa OX=9823 GN=LAMTOR1 PE=1 SV=1	LAMTOR1	1.33572	0.0489169	Up	17.745	57.8	6	6	6			99869	68058	90906.5	74767.8			1.19747	0.81604	1.09	0.896493
Biological Process	GO:0046907	3	intracellular transport	1.53	0.071472	M3VK02	AP-3 complex subunit delta OS=Sus scrofa OX=9823 GN=AP3D1 PE=1 SV=1	AP3D1	1.35881	0.0188962	Up	136.42	20.9	19	19	19	64015.1	44346.8	60259	47111			1.18694	0.822257	1.11729	0.87351
Biological Process	GO:0046907	3	intracellular transport	1.53	0.071472	A0A5G2QP96	Signal sequence receptor subunit alpha OS=Sus scrofa OX=9823 GN=SSR1 PE=1 SV=1	SSR1	1.35319	0.00332267	Up	31.932	12.6	3	3	3	73722.9	53150.8	71923	54481			1.1643	0.839408	1.13588	0.860415
Biological Process	GO:0046907	3	intracellular transport	1.53	0.071472	F1SQF8	Calcium/calmodulin dependent protein kinase I OS=Sus scrofa OX=9823 GN=CAMK1 PE=1 SV=3	CAMK1	1.31294	0.00186026	Up	40.6	22.5	7	7	7	83148.6	64392	84543	63330			1.12586	0.87189	1.14474	0.857509
Biological Process	GO:0046907	3	intracellular transport	1.53	0.071472	A0A287ASM1	Importin 7 OS=Sus scrofa OX=9823 GN=IPO7 PE=1 SV=2	IPO7	1.32151	4.05716e-05	Up	114.35	19.8	15	15	15	80176.1	60517.8	79975	60670			1.13992	0.860426	1.13706	0.862589
Biological Process	GO:0046907	3	intracellular transport	1.53	0.071472	A0A287BDC2	Microtubule actin crosslinking factor 1 OS=Sus scrofa OX=9823 GN=MACF1 PE=1 SV=2	MACF1	1.39211	0.00665922	Up	509.66	20.4	68	68	68	83510.6	62090.5	79346.4	65349.1	92548.8	56026.8	1.14171	0.848864	1.08478	0.893414	1.26527	0.765965
Biological Process	GO:0046907	3	intracellular transport	1.53	0.071472	A0A287A4W6	Ras-related protein Rab-21 OS=Sus scrofa OX=9823 GN=TMEM19 PE=1 SV=1	TMEM19	1.41086	0.0369407	Up	24.132	51.4	10	10	10	118159	91047.7	110231	97596.4	143519	74959.7	1.11556	0.859599	1.04071	0.921426	1.35499	0.707709
Biological Process	GO:0046907	3	intracellular transport	1.53	0.071472	A0A287BNN0	Coiled-coil domain containing 88A OS=Sus scrofa OX=9823 GN=CCDC88A PE=1 SV=2	CCDC88A	1.8131	0.00298248	Up	189.59	7.9	11	11	11	74693.1	36263.5	65793.6	41168.7	70102.3		1.29666	0.629529	1.14217	0.714681	1.21696
Biological Process	GO:0051649	3	establishment of localization in cell	1.52	0.0767121	A0A286ZPG8	Nuclear distribution protein nudE-like 1 OS=Sus scrofa OX=9823 GN=NDEL1 PE=3 SV=1	NDEL1	1.48357	0.0159465	Up	35.553	34.6	10	5	10	195603	112807	157513	140087	192300	114745	1.28538	0.741296	1.03507	0.920557	1.26367	0.754029
Biological Process	GO:0051649	3	establishment of localization in cell	1.52	0.0767121	A0A5G2RK54	SEC24 homolog C, COPII coat complex component OS=Sus scrofa OX=9823 GN=SEC24C PE=1 SV=1	SEC24C	1.8412	0.00337042	Up	106.05	29.2	20	20	20	62508.6	26444.9	49218.1	33585.9	54572.9	30290.4	1.4615	0.618304	1.15076	0.785265	1.27596	0.708214
Biological Process	GO:0051649	3	establishment of localization in cell	1.52	0.0767121	A0A287A021	Nuclear transport factor 2 OS=Sus scrofa OX=9823 GN=NUTF2 PE=1 SV=1	NUTF2	1.56915	0.0441483	Up	11.873	55.3	3	3	3	320847	200194	261138	245969	381974	168158	1.21974	0.76106	0.992744	0.935077	1.45211	0.639269
Biological Process	GO:0051649	3	establishment of localization in cell	1.52	0.0767121	A0A287BNN0	Coiled-coil domain containing 88A OS=Sus scrofa OX=9823 GN=CCDC88A PE=1 SV=2	CCDC88A	1.8131	0.00298248	Up	189.59	7.9	11	11	11	74693.1	36263.5	65793.6	41168.7	70102.3		1.29666	0.629529	1.14217	0.714681	1.21696
Biological Process	GO:0000278	3	mitotic cell cycle	1.97	0.084755	A0A286ZPG8	Nuclear distribution protein nudE-like 1 OS=Sus scrofa OX=9823 GN=NDEL1 PE=3 SV=1	NDEL1	1.48357	0.0159465	Up	35.553	34.6	10	5	10	195603	112807	157513	140087	192300	114745	1.28538	0.741296	1.03507	0.920557	1.26367	0.754029
Biological Process	GO:0044770	3	cell cycle phase transition	2.39	0.0846033	M3TYJ4	DNA helicase OS=Sus scrofa OX=9823 GN=MCM6 PE=2 SV=1	MCM6	1.33432	0.00727321	Up	93.029	35.2	25	25	25	83466.8	56789.1	82119.6	57720.7	73388.1	64588.2	1.19788	0.815013	1.17855	0.828383	1.05323	0.926942
Biological Process	GO:0044770	3	cell cycle phase transition	2.39	0.0846033	I3L7E5	DNA helicase OS=Sus scrofa OX=9823 GN=MCM3 PE=1 SV=2	MCM3	1.30688	0.00864062	Up	90.969	18.4	11	11	11	27822.2		26696.2	22180.7	28995.8	20421.6	1.10304		1.05839	0.879374	1.14956	0.809631
Biological Process	GO:0044770	3	cell cycle phase transition	2.39	0.0846033	F1RSE7	DNA helicase OS=Sus scrofa OX=9823 GN=MCM4 PE=1 SV=3	MCM4	1.64413	1e-32	Up	93.595	12.6	9	9	9	57859		57859	35191.2		35191.2	1.24361		1.24361	0.756392		0.756392
Biological Process	GO:0044770	3	cell cycle phase transition	2.39	0.0846033	A5GFW1	Aurora kinase A OS=Sus scrofa OX=9823 GN=AURKA PE=3 SV=1	AURKA	1.331	0.0196673	Up	45.515	54.7	19	18	19	173563	146555	175221	145168	204808	124197	1.07412	0.906983	1.08439	0.8984	1.26749	0.768614
Biological Process	GO:1904589	6	regulation of protein import	4.11	0.0839209	A0A287A021	Nuclear transport factor 2 OS=Sus scrofa OX=9823 GN=NUTF2 PE=1 SV=1	NUTF2	1.56915	0.0441483	Up	11.873	55.3	3	3	3	320847	200194	261138	245969	381974	168158	1.21974	0.76106	0.992744	0.935077	1.45211	0.639269
Biological Process	GO:1904589	6	regulation of protein import	4.11	0.0839209	F1RL02	Mitogen-activated protein kinase OS=Sus scrofa OX=9823 GN=MAPK1 PE=1 SV=4	MAPK1	1.51032	0.0472052	Up	39.365	31	11	9	11	90880.6	52764.3	79691	60173			1.28223	0.744446	1.12435	0.848975
Biological Process	GO:0043410	7	positive regulation of MAPK cascade	2.93	0.0809641	F2Z5W6	Late endosomal/lysosomal adaptor and MAPK and MTOR activator 1 OS=Sus scrofa OX=9823 GN=LAMTOR1 PE=1 SV=1	LAMTOR1	1.33572	0.0489169	Up	17.745	57.8	6	6	6			99869	68058	90906.5	74767.8			1.19747	0.81604	1.09	0.896493
Biological Process	GO:0043410	7	positive regulation of MAPK cascade	2.93	0.0809641	A0A287BTE0	Protein arginine methyltransferase 1 OS=Sus scrofa OX=9823 GN=PRMT1 PE=1 SV=1	PRMT1	1.31789	0.0264665	Up	43.393	24.8	6	5	6	21320.8	15162.9	19983	16178			1.17398	0.834908	1.10031	0.890802
Biological Process	GO:0043410	7	positive regulation of MAPK cascade	2.93	0.0809641	F1RL02	Mitogen-activated protein kinase OS=Sus scrofa OX=9823 GN=MAPK1 PE=1 SV=4	MAPK1	1.51032	0.0472052	Up	39.365	31	11	9	11	90880.6	52764.3	79691	60173			1.28223	0.744446	1.12435	0.848975
Biological Process	GO:0010948	6	negative regulation of cell cycle process	2.93	0.0809641	F1SFR3	Separase OS=Sus scrofa OX=9823 GN=ESPL1 PE=4 SV=3	ESPL1	1.57495	0.0267361	Up	230.12	11.8	18	18	18	46370.2	29884.7	39859.7	34765.9	55159.1	25122.9	1.20357	0.775679	1.03459	0.902376	1.4317	0.652085
Biological Process	GO:0010948	6	negative regulation of cell cycle process	2.93	0.0809641	A0A287BTE0	Protein arginine methyltransferase 1 OS=Sus scrofa OX=9823 GN=PRMT1 PE=1 SV=1	PRMT1	1.31789	0.0264665	Up	43.393	24.8	6	5	6	21320.8	15162.9	19983	16178			1.17398	0.834908	1.10031	0.890802
Biological Process	GO:0010948	6	negative regulation of cell cycle process	2.93	0.0809641	A5GFW1	Aurora kinase A OS=Sus scrofa OX=9823 GN=AURKA PE=3 SV=1	AURKA	1.331	0.0196673	Up	45.515	54.7	19	18	19	173563	146555	175221	145168	204808	124197	1.07412	0.906983	1.08439	0.8984	1.26749	0.768614
Biological Process	GO:0051147	5	regulation of muscle cell differentiation	4.26	0.0789547	F1SQF8	Calcium/calmodulin dependent protein kinase I OS=Sus scrofa OX=9823 GN=CAMK1 PE=1 SV=3	CAMK1	1.31294	0.00186026	Up	40.6	22.5	7	7	7	83148.6	64392	84543	63330			1.12586	0.87189	1.14474	0.857509
Biological Process	GO:0000278	3	mitotic cell cycle	1.97	0.084755	F1RSE7	DNA helicase OS=Sus scrofa OX=9823 GN=MCM4 PE=1 SV=3	MCM4	1.64413	1e-32	Up	93.595	12.6	9	9	9	57859		57859	35191.2		35191.2	1.24361		1.24361	0.756392		0.756392
Biological Process	GO:0051147	5	regulation of muscle cell differentiation	4.26	0.0789547	A0A286ZUV8	Eukaryotic translation initiation factor 5A OS=Sus scrofa OX=9823 GN=EIF5A PE=1 SV=1	EIF5A	1.39731	0.02723	Up	16.832	54.5	11	10	11	488463	276432	383974	351656	436974	309005	1.30459	0.7383	1.02552	0.939209	1.16708	0.825294
Biological Process	GO:0044772	4	mitotic cell cycle phase transition	2.46	0.0774999	I3L7E5	DNA helicase OS=Sus scrofa OX=9823 GN=MCM3 PE=1 SV=2	MCM3	1.30688	0.00864062	Up	90.969	18.4	11	11	11	27822.2		26696.2	22180.7	28995.8	20421.6	1.10304		1.05839	0.879374	1.14956	0.809631
Biological Process	GO:0044772	4	mitotic cell cycle phase transition	2.46	0.0774999	F1RSE7	DNA helicase OS=Sus scrofa OX=9823 GN=MCM4 PE=1 SV=3	MCM4	1.64413	1e-32	Up	93.595	12.6	9	9	9	57859		57859	35191.2		35191.2	1.24361		1.24361	0.756392		0.756392
Biological Process	GO:0044772	4	mitotic cell cycle phase transition	2.46	0.0774999	A5GFW1	Aurora kinase A OS=Sus scrofa OX=9823 GN=AURKA PE=3 SV=1	AURKA	1.331	0.0196673	Up	45.515	54.7	19	18	19	173563	146555	175221	145168	204808	124197	1.07412	0.906983	1.08439	0.8984	1.26749	0.768614
Biological Process	GO:0051649	3	establishment of localization in cell	1.52	0.0767121	K7GL59	Rab proteins geranylgeranyltransferase component A OS=Sus scrofa OX=9823 GN=CHM PE=3 SV=2	CHM	1.43011	0.00116189	Up	73.101	28.2	13	13	13	81077.1	50638.9	73000.3	56241.7	76015.5	54010.8	1.2442	0.777099	1.12025	0.863078	1.16653	0.828843
Biological Process	GO:0051649	3	establishment of localization in cell	1.52	0.0767121	F1SFR3	Separase OS=Sus scrofa OX=9823 GN=ESPL1 PE=4 SV=3	ESPL1	1.57495	0.0267361	Up	230.12	11.8	18	18	18	46370.2	29884.7	39859.7	34765.9	55159.1	25122.9	1.20357	0.775679	1.03459	0.902376	1.4317	0.652085
Biological Process	GO:0051649	3	establishment of localization in cell	1.52	0.0767121	F1RRJ4	Exportin 5 OS=Sus scrofa OX=9823 GN=XPO5 PE=1 SV=3	XPO5	2.10454	0.0333985	Up	132.11	16.3	15	15	15	221608	86446.3	181930	105300			1.48909	0.580874	1.22247	0.707561
Biological Process	GO:0051649	3	establishment of localization in cell	1.52	0.0767121	A5GFN6	mRNA export factor OS=Sus scrofa OX=9823 GN=RAE1 PE=3 SV=1	RAE1	1.7606	0.0296472	Up	41.025	48.1	14	14	14	43501.2	30930.4	42746.7	31476.4	61897.4	21737.8	1.12363	0.798927	1.10414	0.813029	1.5988	0.561482
Biological Process	GO:0051649	3	establishment of localization in cell	1.52	0.0767121	F2Z5W6	Late endosomal/lysosomal adaptor and MAPK and MTOR activator 1 OS=Sus scrofa OX=9823 GN=LAMTOR1 PE=1 SV=1	LAMTOR1	1.33572	0.0489169	Up	17.745	57.8	6	6	6			99869	68058	90906.5	74767.8			1.19747	0.81604	1.09	0.896493
Biological Process	GO:0051649	3	establishment of localization in cell	1.52	0.0767121	M3VK02	AP-3 complex subunit delta OS=Sus scrofa OX=9823 GN=AP3D1 PE=1 SV=1	AP3D1	1.35881	0.0188962	Up	136.42	20.9	19	19	19	64015.1	44346.8	60259	47111			1.18694	0.822257	1.11729	0.87351
Biological Process	GO:0051649	3	establishment of localization in cell	1.52	0.0767121	A0A5G2QP96	Signal sequence receptor subunit alpha OS=Sus scrofa OX=9823 GN=SSR1 PE=1 SV=1	SSR1	1.35319	0.00332267	Up	31.932	12.6	3	3	3	73722.9	53150.8	71923	54481			1.1643	0.839408	1.13588	0.860415
Biological Process	GO:0051649	3	establishment of localization in cell	1.52	0.0767121	F1SQF8	Calcium/calmodulin dependent protein kinase I OS=Sus scrofa OX=9823 GN=CAMK1 PE=1 SV=3	CAMK1	1.31294	0.00186026	Up	40.6	22.5	7	7	7	83148.6	64392	84543	63330			1.12586	0.87189	1.14474	0.857509
Biological Process	GO:0051649	3	establishment of localization in cell	1.52	0.0767121	A0A287ASM1	Importin 7 OS=Sus scrofa OX=9823 GN=IPO7 PE=1 SV=2	IPO7	1.32151	4.05716e-05	Up	114.35	19.8	15	15	15	80176.1	60517.8	79975	60670			1.13992	0.860426	1.13706	0.862589
Biological Process	GO:0051649	3	establishment of localization in cell	1.52	0.0767121	A0A287BDC2	Microtubule actin crosslinking factor 1 OS=Sus scrofa OX=9823 GN=MACF1 PE=1 SV=2	MACF1	1.39211	0.00665922	Up	509.66	20.4	68	68	68	83510.6	62090.5	79346.4	65349.1	92548.8	56026.8	1.14171	0.848864	1.08478	0.893414	1.26527	0.765965
Biological Process	GO:0051649	3	establishment of localization in cell	1.52	0.0767121	A0A287A4W6	Ras-related protein Rab-21 OS=Sus scrofa OX=9823 GN=TMEM19 PE=1 SV=1	TMEM19	1.41086	0.0369407	Up	24.132	51.4	10	10	10	118159	91047.7	110231	97596.4	143519	74959.7	1.11556	0.859599	1.04071	0.921426	1.35499	0.707709
Biological Process	GO:0044772	4	mitotic cell cycle phase transition	2.46	0.0774999	M3TYJ4	DNA helicase OS=Sus scrofa OX=9823 GN=MCM6 PE=2 SV=1	MCM6	1.33432	0.00727321	Up	93.029	35.2	25	25	25	83466.8	56789.1	82119.6	57720.7	73388.1	64588.2	1.19788	0.815013	1.17855	0.828383	1.05323	0.926942
Biological Process	GO:0072384	4	organelle transport along microtubule	3.41	0.115539	M3VK02	AP-3 complex subunit delta OS=Sus scrofa OX=9823 GN=AP3D1 PE=1 SV=1	AP3D1	1.35881	0.0188962	Up	136.42	20.9	19	19	19	64015.1	44346.8	60259	47111			1.18694	0.822257	1.11729	0.87351
Biological Process	GO:0019941	6	modification-dependent protein catabolic process	2.03	0.0971271	A5GFW1	Aurora kinase A OS=Sus scrofa OX=9823 GN=AURKA PE=3 SV=1	AURKA	1.331	0.0196673	Up	45.515	54.7	19	18	19	173563	146555	175221	145168	204808	124197	1.07412	0.906983	1.08439	0.8984	1.26749	0.768614
Biological Process	GO:0019941	6	modification-dependent protein catabolic process	2.03	0.0971271	A0A288CG47	26S proteasome non-ATPase regulatory subunit 4 OS=Sus scrofa OX=9823 GN=PSMD4 PE=1 SV=1	PSMD4	1.36184	0.00237361	Up	41.106	27.1	8	2	8	116338		112852	88053	119932	82854.6	1.11857		1.08505	0.846614	1.15313	0.796632
Biological Process	GO:0016043	3	cellular component organization	1.27	0.109235	F1RSE7	DNA helicase OS=Sus scrofa OX=9823 GN=MCM4 PE=1 SV=3	MCM4	1.64413	1e-32	Up	93.595	12.6	9	9	9	57859		57859	35191.2		35191.2	1.24361		1.24361	0.756392		0.756392
Biological Process	GO:0016043	3	cellular component organization	1.27	0.109235	A0A287AF07	NAD-dependent protein deacylase sirtuin-5, mitochondrial OS=Sus scrofa OX=9823 GN=SIRT5 PE=1 SV=1	SIRT5	1.85894	0.0421785	Up	33.42	52.3	16	16	16	223774	68446.9	135325	113184	158350	96726.2	1.68715	0.516057	1.02029	0.853352	1.19389	0.72927
Biological Process	GO:0016043	3	cellular component organization	1.27	0.109235	A0A287A4W6	Ras-related protein Rab-21 OS=Sus scrofa OX=9823 GN=TMEM19 PE=1 SV=1	TMEM19	1.41086	0.0369407	Up	24.132	51.4	10	10	10	118159	91047.7	110231	97596.4	143519	74959.7	1.11556	0.859599	1.04071	0.921426	1.35499	0.707709
Biological Process	GO:0016043	3	cellular component organization	1.27	0.109235	A0A287BNN0	Coiled-coil domain containing 88A OS=Sus scrofa OX=9823 GN=CCDC88A PE=1 SV=2	CCDC88A	1.8131	0.00298248	Up	189.59	7.9	11	11	11	74693.1	36263.5	65793.6	41168.7	70102.3		1.29666	0.629529	1.14217	0.714681	1.21696
Biological Process	GO:0016043	3	cellular component organization	1.27	0.109235	A5GFW1	Aurora kinase A OS=Sus scrofa OX=9823 GN=AURKA PE=3 SV=1	AURKA	1.331	0.0196673	Up	45.515	54.7	19	18	19	173563	146555	175221	145168	204808	124197	1.07412	0.906983	1.08439	0.8984	1.26749	0.768614
Biological Process	GO:0016043	3	cellular component organization	1.27	0.109235	P10668	Cofilin-1 OS=Sus scrofa OX=9823 GN=CFL1 PE=1 SV=3	CFL1	1.45948	0.0115783	Up	18.518	82.5	18	16	18	1.11176e+06	623938	901871	769146	1.016e+06	682747	1.30655	0.73326	1.05989	0.903909	1.19401	0.802373
Biological Process	GO:0016043	3	cellular component organization	1.27	0.109235	A0A5G2RK54	SEC24 homolog C, COPII coat complex component OS=Sus scrofa OX=9823 GN=SEC24C PE=1 SV=1	SEC24C	1.8412	0.00337042	Up	106.05	29.2	20	20	20	62508.6	26444.9	49218.1	33585.9	54572.9	30290.4	1.4615	0.618304	1.15076	0.785265	1.27596	0.708214
Biological Process	GO:0016043	3	cellular component organization	1.27	0.109235	A0A286ZPG8	Nuclear distribution protein nudE-like 1 OS=Sus scrofa OX=9823 GN=NDEL1 PE=3 SV=1	NDEL1	1.48357	0.0159465	Up	35.553	34.6	10	5	10	195603	112807	157513	140087	192300	114745	1.28538	0.741296	1.03507	0.920557	1.26367	0.754029
Biological Process	GO:0016043	3	cellular component organization	1.27	0.109235	F1RL02	Mitogen-activated protein kinase OS=Sus scrofa OX=9823 GN=MAPK1 PE=1 SV=4	MAPK1	1.51032	0.0472052	Up	39.365	31	11	9	11	90880.6	52764.3	79691	60173			1.28223	0.744446	1.12435	0.848975
Biological Process	GO:0042327	8	positive regulation of phosphorylation	1.96	0.108201	F2Z5W6	Late endosomal/lysosomal adaptor and MAPK and MTOR activator 1 OS=Sus scrofa OX=9823 GN=LAMTOR1 PE=1 SV=1	LAMTOR1	1.33572	0.0489169	Up	17.745	57.8	6	6	6			99869	68058	90906.5	74767.8			1.19747	0.81604	1.09	0.896493
Biological Process	GO:0042327	8	positive regulation of phosphorylation	1.96	0.108201	A0A287BTE0	Protein arginine methyltransferase 1 OS=Sus scrofa OX=9823 GN=PRMT1 PE=1 SV=1	PRMT1	1.31789	0.0264665	Up	43.393	24.8	6	5	6	21320.8	15162.9	19983	16178			1.17398	0.834908	1.10031	0.890802
Biological Process	GO:0042327	8	positive regulation of phosphorylation	1.96	0.108201	F1SQF8	Calcium/calmodulin dependent protein kinase I OS=Sus scrofa OX=9823 GN=CAMK1 PE=1 SV=3	CAMK1	1.31294	0.00186026	Up	40.6	22.5	7	7	7	83148.6	64392	84543	63330			1.12586	0.87189	1.14474	0.857509
Biological Process	GO:0042327	8	positive regulation of phosphorylation	1.96	0.108201	A0A287BNN0	Coiled-coil domain containing 88A OS=Sus scrofa OX=9823 GN=CCDC88A PE=1 SV=2	CCDC88A	1.8131	0.00298248	Up	189.59	7.9	11	11	11	74693.1	36263.5	65793.6	41168.7	70102.3		1.29666	0.629529	1.14217	0.714681	1.21696
Biological Process	GO:0042327	8	positive regulation of phosphorylation	1.96	0.108201	F1RL02	Mitogen-activated protein kinase OS=Sus scrofa OX=9823 GN=MAPK1 PE=1 SV=4	MAPK1	1.51032	0.0472052	Up	39.365	31	11	9	11	90880.6	52764.3	79691	60173			1.28223	0.744446	1.12435	0.848975
Biological Process	GO:0032872	6	regulation of stress-activated MAPK cascade	3.62	0.10468	A0A287BTE0	Protein arginine methyltransferase 1 OS=Sus scrofa OX=9823 GN=PRMT1 PE=1 SV=1	PRMT1	1.31789	0.0264665	Up	43.393	24.8	6	5	6	21320.8	15162.9	19983	16178			1.17398	0.834908	1.10031	0.890802
Biological Process	GO:0032872	6	regulation of stress-activated MAPK cascade	3.62	0.10468	F1RL02	Mitogen-activated protein kinase OS=Sus scrofa OX=9823 GN=MAPK1 PE=1 SV=4	MAPK1	1.51032	0.0472052	Up	39.365	31	11	9	11	90880.6	52764.3	79691	60173			1.28223	0.744446	1.12435	0.848975
Biological Process	GO:0007032	6	endosome organization	3.62	0.10468	F2Z5W6	Late endosomal/lysosomal adaptor and MAPK and MTOR activator 1 OS=Sus scrofa OX=9823 GN=LAMTOR1 PE=1 SV=1	LAMTOR1	1.33572	0.0489169	Up	17.745	57.8	6	6	6			99869	68058	90906.5	74767.8			1.19747	0.81604	1.09	0.896493
Biological Process	GO:0007032	6	endosome organization	3.62	0.10468	F1S6Z8	Vesicle trafficking 1 OS=Sus scrofa OX=9823 GN=VTA1 PE=1 SV=3	VTA1	1.31911	0.00244422	Up	31.024	38.4	9	9	9	250605		243793	195264	257607	184793	1.10685		1.07676	0.862427	1.13778	0.816178
Biological Process	GO:0050770	5	regulation of axonogenesis	3.62	0.10468	A0A287A4W6	Ras-related protein Rab-21 OS=Sus scrofa OX=9823 GN=TMEM19 PE=1 SV=1	TMEM19	1.41086	0.0369407	Up	24.132	51.4	10	10	10	118159	91047.7	110231	97596.4	143519	74959.7	1.11556	0.859599	1.04071	0.921426	1.35499	0.707709
Biological Process	GO:0050770	5	regulation of axonogenesis	3.62	0.10468	A0A286ZPG8	Nuclear distribution protein nudE-like 1 OS=Sus scrofa OX=9823 GN=NDEL1 PE=3 SV=1	NDEL1	1.48357	0.0159465	Up	35.553	34.6	10	5	10	195603	112807	157513	140087	192300	114745	1.28538	0.741296	1.03507	0.920557	1.26367	0.754029
Biological Process	GO:0032886	4	regulation of microtubule-based process	2.63	0.10407	A5GFN6	mRNA export factor OS=Sus scrofa OX=9823 GN=RAE1 PE=3 SV=1	RAE1	1.7606	0.0296472	Up	41.025	48.1	14	14	14	43501.2	30930.4	42746.7	31476.4	61897.4	21737.8	1.12363	0.798927	1.10414	0.813029	1.5988	0.561482
Biological Process	GO:0032886	4	regulation of microtubule-based process	2.63	0.10407	A0A287BDC2	Microtubule actin crosslinking factor 1 OS=Sus scrofa OX=9823 GN=MACF1 PE=1 SV=2	MACF1	1.39211	0.00665922	Up	509.66	20.4	68	68	68	83510.6	62090.5	79346.4	65349.1	92548.8	56026.8	1.14171	0.848864	1.08478	0.893414	1.26527	0.765965
Biological Process	GO:0032886	4	regulation of microtubule-based process	2.63	0.10407	A5GFW1	Aurora kinase A OS=Sus scrofa OX=9823 GN=AURKA PE=3 SV=1	AURKA	1.331	0.0196673	Up	45.515	54.7	19	18	19	173563	146555	175221	145168	204808	124197	1.07412	0.906983	1.08439	0.8984	1.26749	0.768614
Biological Process	GO:0006508	4	proteolysis	1.68	0.10278	I3LD12	RBR-type E3 ubiquitin transferase OS=Sus scrofa OX=9823 GN=BBS4 PE=4 SV=3	BBS4	1.38715	0.0213786	Up	59.586	27.4	11	11	11	63945.2	41582.3	53575.2	49631	65402.3	40655.8	1.21881	0.792568	1.02115	0.945977	1.24658	0.774909
Biological Process	GO:0006508	4	proteolysis	1.68	0.10278	F1SFR3	Separase OS=Sus scrofa OX=9823 GN=ESPL1 PE=4 SV=3	ESPL1	1.57495	0.0267361	Up	230.12	11.8	18	18	18	46370.2	29884.7	39859.7	34765.9	55159.1	25122.9	1.20357	0.775679	1.03459	0.902376	1.4317	0.652085
Biological Process	GO:0006508	4	proteolysis	1.68	0.10278	P23687	Prolyl endopeptidase OS=Sus scrofa OX=9823 GN=PREP PE=1 SV=1	PREP	1.44536	1.33599e-06	Up	80.769	31.7	17	17	17	31936.3	22226.8	32125.8	22095.7	32030.9		1.13721	0.791465	1.14395	0.786798	1.14058
Biological Process	GO:0006508	4	proteolysis	1.68	0.10278	A0A5G2QUG8	26S proteasome non-ATPase regulatory subunit 1 OS=Sus scrofa OX=9823 GN=PSMD1 PE=1 SV=1	PSMD1	1.34328	0.0270458	Up	104.65	39.8	30	30	30	144264	108683	130931	119750	161813	96896	1.13543	0.855392	1.0305	0.942497	1.27356	0.762622
Biological Process	GO:0006508	4	proteolysis	1.68	0.10278	A0A5G2QPE1	Calcium-activated neutral proteinase 2 OS=Sus scrofa OX=9823 GN=CAPN2 PE=1 SV=1	CAPN2	1.42661	0.035854	Up	79.891	24.9	15	15	15	114228	70377.8	91214.9	88133.7	117937	68164.7	1.246	0.767681	0.994971	0.961361	1.28645	0.743539
Biological Process	GO:0006508	4	proteolysis	1.68	0.10278	A0A288CG47	26S proteasome non-ATPase regulatory subunit 4 OS=Sus scrofa OX=9823 GN=PSMD4 PE=1 SV=1	PSMD4	1.36184	0.00237361	Up	41.106	27.1	8	2	8	116338		112852	88053	119932	82854.6	1.11857		1.08505	0.846614	1.15313	0.796632
Biological Process	GO:0016043	3	cellular component organization	1.27	0.109235	F1S6Z8	Vesicle trafficking 1 OS=Sus scrofa OX=9823 GN=VTA1 PE=1 SV=3	VTA1	1.31911	0.00244422	Up	31.024	38.4	9	9	9	250605		243793	195264	257607	184793	1.10685		1.07676	0.862427	1.13778	0.816178
Biological Process	GO:0016043	3	cellular component organization	1.27	0.109235	A0A287BTE0	Protein arginine methyltransferase 1 OS=Sus scrofa OX=9823 GN=PRMT1 PE=1 SV=1	PRMT1	1.31789	0.0264665	Up	43.393	24.8	6	5	6	21320.8	15162.9	19983	16178			1.17398	0.834908	1.10031	0.890802
Biological Process	GO:0016043	3	cellular component organization	1.27	0.109235	A0A288CG47	26S proteasome non-ATPase regulatory subunit 4 OS=Sus scrofa OX=9823 GN=PSMD4 PE=1 SV=1	PSMD4	1.36184	0.00237361	Up	41.106	27.1	8	2	8	116338		112852	88053	119932	82854.6	1.11857		1.08505	0.846614	1.15313	0.796632
Biological Process	GO:0016043	3	cellular component organization	1.27	0.109235	A0A5G2QAY2	Formin like 3 OS=Sus scrofa OX=9823 GN=FMNL3 PE=3 SV=1	FMNL3	1.69279	0.0310047	Up	106.38	11.9	10	4	10	345803	178622	302370	204280			1.34152	0.692955	1.17303	0.792493
Biological Process	GO:0000902	3	cell morphogenesis	2.15	0.113271	A0A5G2QAY2	Formin like 3 OS=Sus scrofa OX=9823 GN=FMNL3 PE=3 SV=1	FMNL3	1.69279	0.0310047	Up	106.38	11.9	10	4	10	345803	178622	302370	204280			1.34152	0.692955	1.17303	0.792493
Biological Process	GO:0000902	3	cell morphogenesis	2.15	0.113271	A5GFW1	Aurora kinase A OS=Sus scrofa OX=9823 GN=AURKA PE=3 SV=1	AURKA	1.331	0.0196673	Up	45.515	54.7	19	18	19	173563	146555	175221	145168	204808	124197	1.07412	0.906983	1.08439	0.8984	1.26749	0.768614
Biological Process	GO:0000902	3	cell morphogenesis	2.15	0.113271	A0A286ZPG8	Nuclear distribution protein nudE-like 1 OS=Sus scrofa OX=9823 GN=NDEL1 PE=3 SV=1	NDEL1	1.48357	0.0159465	Up	35.553	34.6	10	5	10	195603	112807	157513	140087	192300	114745	1.28538	0.741296	1.03507	0.920557	1.26367	0.754029
Biological Process	GO:0000902	3	cell morphogenesis	2.15	0.113271	F1RL02	Mitogen-activated protein kinase OS=Sus scrofa OX=9823 GN=MAPK1 PE=1 SV=4	MAPK1	1.51032	0.0472052	Up	39.365	31	11	9	11	90880.6	52764.3	79691	60173			1.28223	0.744446	1.12435	0.848975
Biological Process	GO:0045786	5	negative regulation of cell cycle	2.17	0.110501	F1SFR3	Separase OS=Sus scrofa OX=9823 GN=ESPL1 PE=4 SV=3	ESPL1	1.57495	0.0267361	Up	230.12	11.8	18	18	18	46370.2	29884.7	39859.7	34765.9	55159.1	25122.9	1.20357	0.775679	1.03459	0.902376	1.4317	0.652085
Biological Process	GO:0045786	5	negative regulation of cell cycle	2.17	0.110501	A0A287BTE0	Protein arginine methyltransferase 1 OS=Sus scrofa OX=9823 GN=PRMT1 PE=1 SV=1	PRMT1	1.31789	0.0264665	Up	43.393	24.8	6	5	6	21320.8	15162.9	19983	16178			1.17398	0.834908	1.10031	0.890802
Biological Process	GO:0045786	5	negative regulation of cell cycle	2.17	0.110501	A0A287ASM1	Importin 7 OS=Sus scrofa OX=9823 GN=IPO7 PE=1 SV=2	IPO7	1.32151	4.05716e-05	Up	114.35	19.8	15	15	15	80176.1	60517.8	79975	60670			1.13992	0.860426	1.13706	0.862589
Biological Process	GO:0045786	5	negative regulation of cell cycle	2.17	0.110501	A5GFW1	Aurora kinase A OS=Sus scrofa OX=9823 GN=AURKA PE=3 SV=1	AURKA	1.331	0.0196673	Up	45.515	54.7	19	18	19	173563	146555	175221	145168	204808	124197	1.07412	0.906983	1.08439	0.8984	1.26749	0.768614
Biological Process	GO:0140013	3	meiotic nuclear division	3.51	0.110073	F1SFR3	Separase OS=Sus scrofa OX=9823 GN=ESPL1 PE=4 SV=3	ESPL1	1.57495	0.0267361	Up	230.12	11.8	18	18	18	46370.2	29884.7	39859.7	34765.9	55159.1	25122.9	1.20357	0.775679	1.03459	0.902376	1.4317	0.652085
Biological Process	GO:0140013	3	meiotic nuclear division	3.51	0.110073	A5GFW1	Aurora kinase A OS=Sus scrofa OX=9823 GN=AURKA PE=3 SV=1	AURKA	1.331	0.0196673	Up	45.515	54.7	19	18	19	173563	146555	175221	145168	204808	124197	1.07412	0.906983	1.08439	0.8984	1.26749	0.768614
Biological Process	GO:0040029	6	regulation of gene expression, epigenetic	3.51	0.110073	F1RRJ4	Exportin 5 OS=Sus scrofa OX=9823 GN=XPO5 PE=1 SV=3	XPO5	2.10454	0.0333985	Up	132.11	16.3	15	15	15	221608	86446.3	181930	105300			1.48909	0.580874	1.22247	0.707561
Biological Process	GO:0040029	6	regulation of gene expression, epigenetic	3.51	0.110073	A0A287AF07	NAD-dependent protein deacylase sirtuin-5, mitochondrial OS=Sus scrofa OX=9823 GN=SIRT5 PE=1 SV=1	SIRT5	1.85894	0.0421785	Up	33.42	52.3	16	16	16	223774	68446.9	135325	113184	158350	96726.2	1.68715	0.516057	1.02029	0.853352	1.19389	0.72927
Biological Process	GO:0031023	3	microtubule organizing center organization	3.51	0.110073	A5GFW1	Aurora kinase A OS=Sus scrofa OX=9823 GN=AURKA PE=3 SV=1	AURKA	1.331	0.0196673	Up	45.515	54.7	19	18	19	173563	146555	175221	145168	204808	124197	1.07412	0.906983	1.08439	0.8984	1.26749	0.768614
Biological Process	GO:0031023	3	microtubule organizing center organization	3.51	0.110073	A0A286ZPG8	Nuclear distribution protein nudE-like 1 OS=Sus scrofa OX=9823 GN=NDEL1 PE=3 SV=1	NDEL1	1.48357	0.0159465	Up	35.553	34.6	10	5	10	195603	112807	157513	140087	192300	114745	1.28538	0.741296	1.03507	0.920557	1.26367	0.754029
Biological Process	GO:0006508	4	proteolysis	1.68	0.10278	A0A287AEH0	Proteasome 26S subunit, non-ATPase 7 OS=Sus scrofa OX=9823 GN=PSMD7 PE=1 SV=1	PSMD7	2.4191	0.018249	Up	37.011	33.6	12	12	12	83764.7		70002.2	41214.6	100233	28784.1	1.29267		1.08029	0.63603	1.54681	0.4442
Biological Process	GO:0001654	5	eye development	3.51	0.110073	A0A5G2QAY2	Formin like 3 OS=Sus scrofa OX=9823 GN=FMNL3 PE=3 SV=1	FMNL3	1.69279	0.0310047	Up	106.38	11.9	10	4	10	345803	178622	302370	204280			1.34152	0.692955	1.17303	0.792493
Biological Process	GO:0016043	3	cellular component organization	1.27	0.109235	Q29307	ATPase inhibitor, mitochondrial OS=Sus scrofa OX=9823 GN=ATP5IF1 PE=1 SV=2	ATP5IF1	1.3994	0.0372019	Up	12.183	24.1	4	4	4	344410	293861	376588		411774	245787	1.02967	0.87855	1.12588		1.23107	0.734824
Biological Process	GO:0016043	3	cellular component organization	1.27	0.109235	M3TYJ4	DNA helicase OS=Sus scrofa OX=9823 GN=MCM6 PE=2 SV=1	MCM6	1.33432	0.00727321	Up	93.029	35.2	25	25	25	83466.8	56789.1	82119.6	57720.7	73388.1	64588.2	1.19788	0.815013	1.17855	0.828383	1.05323	0.926942
Biological Process	GO:0016043	3	cellular component organization	1.27	0.109235	K7GL59	Rab proteins geranylgeranyltransferase component A OS=Sus scrofa OX=9823 GN=CHM PE=3 SV=2	CHM	1.43011	0.00116189	Up	73.101	28.2	13	13	13	81077.1	50638.9	73000.3	56241.7	76015.5	54010.8	1.2442	0.777099	1.12025	0.863078	1.16653	0.828843
Biological Process	GO:0016043	3	cellular component organization	1.27	0.109235	I3LE12	Hydroxysteroid 17-beta dehydrogenase 12 OS=Sus scrofa OX=9823 GN=HSD17B12 PE=1 SV=3	HSD17B12	1.56576	0.0018848	Up	32.882	30.3	8	8	8	222508	132139	196757	149433	225636	130306	1.26332	0.750235	1.11711	0.848424	1.28108	0.739832
Biological Process	GO:0016043	3	cellular component organization	1.27	0.109235	F2Z5N9	Protein pelota homolog OS=Sus scrofa OX=9823 GN=PELO PE=3 SV=3	PELO	1.3805	0.00191352	Up	43.28	21.1	7	7	7	53658.1		52097.7	40027.1	55265.3	37732.8	1.12358		1.09091	0.838154	1.15724	0.790113
Biological Process	GO:0016043	3	cellular component organization	1.27	0.109235	F1ST73	Glyoxylate and hydroxypyruvate reductase OS=Sus scrofa OX=9823 GN=GRHPR PE=1 SV=3	GRHPR	1.30185	0.00479001	Up	35.824	50	20	20	20	1.21392e+06	818285	1.09263e+06	909115	1.10868e+06	895960	1.20616	0.813055	1.08565	0.903306	1.10159	0.890235
Biological Process	GO:0016043	3	cellular component organization	1.27	0.109235	F1SHC9	FAST kinase domain-containing protein 2, mitochondrial OS=Sus scrofa OX=9823 GN=FASTKD2 PE=4 SV=2	FASTKD2	1.93613	0.00212583	Up	78.209	10.7	6	6	6	40614.2	21901.9	42405	20977			1.29038	0.695863	1.34728	0.666475
Biological Process	GO:0016043	3	cellular component organization	1.27	0.109235	F1SGZ8	Twinfilin actin binding protein 1 OS=Sus scrofa OX=9823 GN=TWF1 PE=1 SV=1	TWF1	1.41931	0.017984	Up	40.266	18.9	7	7	7	97457.8	88458.2	119718	72010.5	116032	74298.1	1.02953	0.93446	1.26468	0.760709	1.22574	0.784874
Biological Process	GO:0016043	3	cellular component organization	1.27	0.109235	F1SFR3	Separase OS=Sus scrofa OX=9823 GN=ESPL1 PE=4 SV=3	ESPL1	1.57495	0.0267361	Up	230.12	11.8	18	18	18	46370.2	29884.7	39859.7	34765.9	55159.1	25122.9	1.20357	0.775679	1.03459	0.902376	1.4317	0.652085
Biological Process	GO:0016043	3	cellular component organization	1.27	0.109235	F1S8Y2	MMS19 nucleotide excision repair protein OS=Sus scrofa OX=9823 GN=MMS19 PE=1 SV=4	MMS19	1.42756	0.0494457	Up	114.18	23.7	17	4	17	57630	32584.3	46603.2	40294	51824.2		1.25865	0.711647	1.01782	0.880029	1.13185
Biological Process	GO:0016043	3	cellular component organization	1.27	0.109235	F1RFM7	Aminoacyl tRNA synthase complex-interacting multifunctional protein 2 OS=Sus scrofa OX=9823 GN=AIMP2 PE=1 SV=2	AIMP2	1.30014	0.0421758	Up	35.185	24.1	5	5	5			53373	44415	57745.7	41051.8			1.086	0.903729	1.17497	0.835296
Biological Process	GO:0016043	3	cellular component organization	1.27	0.109235	A5GFN6	mRNA export factor OS=Sus scrofa OX=9823 GN=RAE1 PE=3 SV=1	RAE1	1.7606	0.0296472	Up	41.025	48.1	14	14	14	43501.2	30930.4	42746.7	31476.4	61897.4	21737.8	1.12363	0.798927	1.10414	0.813029	1.5988	0.561482
Biological Process	GO:0016043	3	cellular component organization	1.27	0.109235	F2Z5W6	Late endosomal/lysosomal adaptor and MAPK and MTOR activator 1 OS=Sus scrofa OX=9823 GN=LAMTOR1 PE=1 SV=1	LAMTOR1	1.33572	0.0489169	Up	17.745	57.8	6	6	6			99869	68058	90906.5	74767.8			1.19747	0.81604	1.09	0.896493
Biological Process	GO:0016043	3	cellular component organization	1.27	0.109235	M3VK02	AP-3 complex subunit delta OS=Sus scrofa OX=9823 GN=AP3D1 PE=1 SV=1	AP3D1	1.35881	0.0188962	Up	136.42	20.9	19	19	19	64015.1	44346.8	60259	47111			1.18694	0.822257	1.11729	0.87351
Biological Process	GO:0001654	5	eye development	3.51	0.110073	A0A286ZWN9	Retinol dehydrogenase 13 OS=Sus scrofa OX=9823 GN=RDH13 PE=3 SV=1	RDH13	1.30018	1.47314e-05	Up	36.206	48.5	15	15	15	112006		111481	86551.2	112532	85742.8	1.10174		1.09658	0.851357	1.10692	0.843405
Biological Process	GO:0019941	6	modification-dependent protein catabolic process	2.03	0.0971271	A0A287AEH0	Proteasome 26S subunit, non-ATPase 7 OS=Sus scrofa OX=9823 GN=PSMD7 PE=1 SV=1	PSMD7	2.4191	0.018249	Up	37.011	33.6	12	12	12	83764.7		70002.2	41214.6	100233	28784.1	1.29267		1.08029	0.63603	1.54681	0.4442
Biological Process	GO:0006508	4	proteolysis	1.68	0.10278	A5GFW1	Aurora kinase A OS=Sus scrofa OX=9823 GN=AURKA PE=3 SV=1	AURKA	1.331	0.0196673	Up	45.515	54.7	19	18	19	173563	146555	175221	145168	204808	124197	1.07412	0.906983	1.08439	0.8984	1.26749	0.768614
Biological Process	GO:0051641	2	cellular localization	1.39	0.102761	K7GL59	Rab proteins geranylgeranyltransferase component A OS=Sus scrofa OX=9823 GN=CHM PE=3 SV=2	CHM	1.43011	0.00116189	Up	73.101	28.2	13	13	13	81077.1	50638.9	73000.3	56241.7	76015.5	54010.8	1.2442	0.777099	1.12025	0.863078	1.16653	0.828843
Biological Process	GO:0051258	6	protein polymerization	3.73	0.0993648	A0A286ZPG8	Nuclear distribution protein nudE-like 1 OS=Sus scrofa OX=9823 GN=NDEL1 PE=3 SV=1	NDEL1	1.48357	0.0159465	Up	35.553	34.6	10	5	10	195603	112807	157513	140087	192300	114745	1.28538	0.741296	1.03507	0.920557	1.26367	0.754029
Biological Process	GO:1901570	5	fatty acid derivative biosynthetic process	3.73	0.0993648	I3LE12	Hydroxysteroid 17-beta dehydrogenase 12 OS=Sus scrofa OX=9823 GN=HSD17B12 PE=1 SV=3	HSD17B12	1.56576	0.0018848	Up	32.882	30.3	8	8	8	222508	132139	196757	149433	225636	130306	1.26332	0.750235	1.11711	0.848424	1.28108	0.739832
Biological Process	GO:1901570	5	fatty acid derivative biosynthetic process	3.73	0.0993648	A9CQL8	Prostamide/prostaglandin F synthase OS=Sus scrofa OX=9823 GN=PRXL2B PE=1 SV=1	PRXL2B	1.35573	0.0020965	Up	21.547	28.7	6	6	6	45771.3		44474.7	34740.7	47105.7	32800.3	1.11696		1.08532	0.847779	1.14952	0.800427
Biological Process	GO:0001932	7	regulation of protein phosphorylation	1.85	0.0985141	F1SGZ8	Twinfilin actin binding protein 1 OS=Sus scrofa OX=9823 GN=TWF1 PE=1 SV=1	TWF1	1.41931	0.017984	Up	40.266	18.9	7	7	7	97457.8	88458.2	119718	72010.5	116032	74298.1	1.02953	0.93446	1.26468	0.760709	1.22574	0.784874
Biological Process	GO:0001932	7	regulation of protein phosphorylation	1.85	0.0985141	F2Z5W6	Late endosomal/lysosomal adaptor and MAPK and MTOR activator 1 OS=Sus scrofa OX=9823 GN=LAMTOR1 PE=1 SV=1	LAMTOR1	1.33572	0.0489169	Up	17.745	57.8	6	6	6			99869	68058	90906.5	74767.8			1.19747	0.81604	1.09	0.896493
Biological Process	GO:0001932	7	regulation of protein phosphorylation	1.85	0.0985141	A0A287BTE0	Protein arginine methyltransferase 1 OS=Sus scrofa OX=9823 GN=PRMT1 PE=1 SV=1	PRMT1	1.31789	0.0264665	Up	43.393	24.8	6	5	6	21320.8	15162.9	19983	16178			1.17398	0.834908	1.10031	0.890802
Biological Process	GO:0001932	7	regulation of protein phosphorylation	1.85	0.0985141	F1SQF8	Calcium/calmodulin dependent protein kinase I OS=Sus scrofa OX=9823 GN=CAMK1 PE=1 SV=3	CAMK1	1.31294	0.00186026	Up	40.6	22.5	7	7	7	83148.6	64392	84543	63330			1.12586	0.87189	1.14474	0.857509
Biological Process	GO:0001932	7	regulation of protein phosphorylation	1.85	0.0985141	A0A287ASM1	Importin 7 OS=Sus scrofa OX=9823 GN=IPO7 PE=1 SV=2	IPO7	1.32151	4.05716e-05	Up	114.35	19.8	15	15	15	80176.1	60517.8	79975	60670			1.13992	0.860426	1.13706	0.862589
Biological Process	GO:0001932	7	regulation of protein phosphorylation	1.85	0.0985141	A0A287BNN0	Coiled-coil domain containing 88A OS=Sus scrofa OX=9823 GN=CCDC88A PE=1 SV=2	CCDC88A	1.8131	0.00298248	Up	189.59	7.9	11	11	11	74693.1	36263.5	65793.6	41168.7	70102.3		1.29666	0.629529	1.14217	0.714681	1.21696
Biological Process	GO:0001932	7	regulation of protein phosphorylation	1.85	0.0985141	F1RL02	Mitogen-activated protein kinase OS=Sus scrofa OX=9823 GN=MAPK1 PE=1 SV=4	MAPK1	1.51032	0.0472052	Up	39.365	31	11	9	11	90880.6	52764.3	79691	60173			1.28223	0.744446	1.12435	0.848975
Biological Process	GO:0060341	4	regulation of cellular localization	1.86	0.0973791	F1RRJ4	Exportin 5 OS=Sus scrofa OX=9823 GN=XPO5 PE=1 SV=3	XPO5	2.10454	0.0333985	Up	132.11	16.3	15	15	15	221608	86446.3	181930	105300			1.48909	0.580874	1.22247	0.707561
Biological Process	GO:0060341	4	regulation of cellular localization	1.86	0.0973791	F1SQF8	Calcium/calmodulin dependent protein kinase I OS=Sus scrofa OX=9823 GN=CAMK1 PE=1 SV=3	CAMK1	1.31294	0.00186026	Up	40.6	22.5	7	7	7	83148.6	64392	84543	63330			1.12586	0.87189	1.14474	0.857509
Biological Process	GO:0060341	4	regulation of cellular localization	1.86	0.0973791	A0A287A4W6	Ras-related protein Rab-21 OS=Sus scrofa OX=9823 GN=TMEM19 PE=1 SV=1	TMEM19	1.41086	0.0369407	Up	24.132	51.4	10	10	10	118159	91047.7	110231	97596.4	143519	74959.7	1.11556	0.859599	1.04071	0.921426	1.35499	0.707709
Biological Process	GO:0060341	4	regulation of cellular localization	1.86	0.0973791	A0A287BNN0	Coiled-coil domain containing 88A OS=Sus scrofa OX=9823 GN=CCDC88A PE=1 SV=2	CCDC88A	1.8131	0.00298248	Up	189.59	7.9	11	11	11	74693.1	36263.5	65793.6	41168.7	70102.3		1.29666	0.629529	1.14217	0.714681	1.21696
Biological Process	GO:0060341	4	regulation of cellular localization	1.86	0.0973791	A0A287A021	Nuclear transport factor 2 OS=Sus scrofa OX=9823 GN=NUTF2 PE=1 SV=1	NUTF2	1.56915	0.0441483	Up	11.873	55.3	3	3	3	320847	200194	261138	245969	381974	168158	1.21974	0.76106	0.992744	0.935077	1.45211	0.639269
Biological Process	GO:0060341	4	regulation of cellular localization	1.86	0.0973791	A0A286ZPG8	Nuclear distribution protein nudE-like 1 OS=Sus scrofa OX=9823 GN=NDEL1 PE=3 SV=1	NDEL1	1.48357	0.0159465	Up	35.553	34.6	10	5	10	195603	112807	157513	140087	192300	114745	1.28538	0.741296	1.03507	0.920557	1.26367	0.754029
Biological Process	GO:0060341	4	regulation of cellular localization	1.86	0.0973791	F1RL02	Mitogen-activated protein kinase OS=Sus scrofa OX=9823 GN=MAPK1 PE=1 SV=4	MAPK1	1.51032	0.0472052	Up	39.365	31	11	9	11	90880.6	52764.3	79691	60173			1.28223	0.744446	1.12435	0.848975
Biological Process	GO:0090068	6	positive regulation of cell cycle process	2.71	0.0972184	F1SFR3	Separase OS=Sus scrofa OX=9823 GN=ESPL1 PE=4 SV=3	ESPL1	1.57495	0.0267361	Up	230.12	11.8	18	18	18	46370.2	29884.7	39859.7	34765.9	55159.1	25122.9	1.20357	0.775679	1.03459	0.902376	1.4317	0.652085
Biological Process	GO:0090068	6	positive regulation of cell cycle process	2.71	0.0972184	A0A287BTE0	Protein arginine methyltransferase 1 OS=Sus scrofa OX=9823 GN=PRMT1 PE=1 SV=1	PRMT1	1.31789	0.0264665	Up	43.393	24.8	6	5	6	21320.8	15162.9	19983	16178			1.17398	0.834908	1.10031	0.890802
Biological Process	GO:0090068	6	positive regulation of cell cycle process	2.71	0.0972184	A5GFW1	Aurora kinase A OS=Sus scrofa OX=9823 GN=AURKA PE=3 SV=1	AURKA	1.331	0.0196673	Up	45.515	54.7	19	18	19	173563	146555	175221	145168	204808	124197	1.07412	0.906983	1.08439	0.8984	1.26749	0.768614
Biological Process	GO:0017038	5	protein import	2.71	0.0972184	A5GFN6	mRNA export factor OS=Sus scrofa OX=9823 GN=RAE1 PE=3 SV=1	RAE1	1.7606	0.0296472	Up	41.025	48.1	14	14	14	43501.2	30930.4	42746.7	31476.4	61897.4	21737.8	1.12363	0.798927	1.10414	0.813029	1.5988	0.561482
Biological Process	GO:0017038	5	protein import	2.71	0.0972184	A0A287ASM1	Importin 7 OS=Sus scrofa OX=9823 GN=IPO7 PE=1 SV=2	IPO7	1.32151	4.05716e-05	Up	114.35	19.8	15	15	15	80176.1	60517.8	79975	60670			1.13992	0.860426	1.13706	0.862589
Biological Process	GO:0017038	5	protein import	2.71	0.0972184	A0A287A021	Nuclear transport factor 2 OS=Sus scrofa OX=9823 GN=NUTF2 PE=1 SV=1	NUTF2	1.56915	0.0441483	Up	11.873	55.3	3	3	3	320847	200194	261138	245969	381974	168158	1.21974	0.76106	0.992744	0.935077	1.45211	0.639269
Biological Process	GO:0022604	5	regulation of cell morphogenesis	2.27	0.097135	A0A5G2QAY2	Formin like 3 OS=Sus scrofa OX=9823 GN=FMNL3 PE=3 SV=1	FMNL3	1.69279	0.0310047	Up	106.38	11.9	10	4	10	345803	178622	302370	204280			1.34152	0.692955	1.17303	0.792493
Biological Process	GO:0022604	5	regulation of cell morphogenesis	2.27	0.097135	A0A287A4W6	Ras-related protein Rab-21 OS=Sus scrofa OX=9823 GN=TMEM19 PE=1 SV=1	TMEM19	1.41086	0.0369407	Up	24.132	51.4	10	10	10	118159	91047.7	110231	97596.4	143519	74959.7	1.11556	0.859599	1.04071	0.921426	1.35499	0.707709
Biological Process	GO:0022604	5	regulation of cell morphogenesis	2.27	0.097135	P10668	Cofilin-1 OS=Sus scrofa OX=9823 GN=CFL1 PE=1 SV=3	CFL1	1.45948	0.0115783	Up	18.518	82.5	18	16	18	1.11176e+06	623938	901871	769146	1.016e+06	682747	1.30655	0.73326	1.05989	0.903909	1.19401	0.802373
Biological Process	GO:0022604	5	regulation of cell morphogenesis	2.27	0.097135	A0A286ZPG8	Nuclear distribution protein nudE-like 1 OS=Sus scrofa OX=9823 GN=NDEL1 PE=3 SV=1	NDEL1	1.48357	0.0159465	Up	35.553	34.6	10	5	10	195603	112807	157513	140087	192300	114745	1.28538	0.741296	1.03507	0.920557	1.26367	0.754029
Biological Process	GO:0019941	6	modification-dependent protein catabolic process	2.03	0.0971271	I3LD12	RBR-type E3 ubiquitin transferase OS=Sus scrofa OX=9823 GN=BBS4 PE=4 SV=3	BBS4	1.38715	0.0213786	Up	59.586	27.4	11	11	11	63945.2	41582.3	53575.2	49631	65402.3	40655.8	1.21881	0.792568	1.02115	0.945977	1.24658	0.774909
Biological Process	GO:0019941	6	modification-dependent protein catabolic process	2.03	0.0971271	A0A5G2QUG8	26S proteasome non-ATPase regulatory subunit 1 OS=Sus scrofa OX=9823 GN=PSMD1 PE=1 SV=1	PSMD1	1.34328	0.0270458	Up	104.65	39.8	30	30	30	144264	108683	130931	119750	161813	96896	1.13543	0.855392	1.0305	0.942497	1.27356	0.762622
Biological Process	GO:0051258	6	protein polymerization	3.73	0.0993648	A0A5G2QAY2	Formin like 3 OS=Sus scrofa OX=9823 GN=FMNL3 PE=3 SV=1	FMNL3	1.69279	0.0310047	Up	106.38	11.9	10	4	10	345803	178622	302370	204280			1.34152	0.692955	1.17303	0.792493
Biological Process	GO:0010975	7	regulation of neuron projection development	2.25	0.0997428	A0A286ZPG8	Nuclear distribution protein nudE-like 1 OS=Sus scrofa OX=9823 GN=NDEL1 PE=3 SV=1	NDEL1	1.48357	0.0159465	Up	35.553	34.6	10	5	10	195603	112807	157513	140087	192300	114745	1.28538	0.741296	1.03507	0.920557	1.26367	0.754029
Biological Process	GO:0010975	7	regulation of neuron projection development	2.25	0.0997428	A0A287BNN0	Coiled-coil domain containing 88A OS=Sus scrofa OX=9823 GN=CCDC88A PE=1 SV=2	CCDC88A	1.8131	0.00298248	Up	189.59	7.9	11	11	11	74693.1	36263.5	65793.6	41168.7	70102.3		1.29666	0.629529	1.14217	0.714681	1.21696
Biological Process	GO:0010975	7	regulation of neuron projection development	2.25	0.0997428	A0A287A4W6	Ras-related protein Rab-21 OS=Sus scrofa OX=9823 GN=TMEM19 PE=1 SV=1	TMEM19	1.41086	0.0369407	Up	24.132	51.4	10	10	10	118159	91047.7	110231	97596.4	143519	74959.7	1.11556	0.859599	1.04071	0.921426	1.35499	0.707709
Biological Process	GO:0051641	2	cellular localization	1.39	0.102761	F1SGZ8	Twinfilin actin binding protein 1 OS=Sus scrofa OX=9823 GN=TWF1 PE=1 SV=1	TWF1	1.41931	0.017984	Up	40.266	18.9	7	7	7	97457.8	88458.2	119718	72010.5	116032	74298.1	1.02953	0.93446	1.26468	0.760709	1.22574	0.784874
Biological Process	GO:0051641	2	cellular localization	1.39	0.102761	F1SFR3	Separase OS=Sus scrofa OX=9823 GN=ESPL1 PE=4 SV=3	ESPL1	1.57495	0.0267361	Up	230.12	11.8	18	18	18	46370.2	29884.7	39859.7	34765.9	55159.1	25122.9	1.20357	0.775679	1.03459	0.902376	1.4317	0.652085
Biological Process	GO:0051641	2	cellular localization	1.39	0.102761	F1RRJ4	Exportin 5 OS=Sus scrofa OX=9823 GN=XPO5 PE=1 SV=3	XPO5	2.10454	0.0333985	Up	132.11	16.3	15	15	15	221608	86446.3	181930	105300			1.48909	0.580874	1.22247	0.707561
Biological Process	GO:0051641	2	cellular localization	1.39	0.102761	A5GFN6	mRNA export factor OS=Sus scrofa OX=9823 GN=RAE1 PE=3 SV=1	RAE1	1.7606	0.0296472	Up	41.025	48.1	14	14	14	43501.2	30930.4	42746.7	31476.4	61897.4	21737.8	1.12363	0.798927	1.10414	0.813029	1.5988	0.561482
Biological Process	GO:0051641	2	cellular localization	1.39	0.102761	F2Z5W6	Late endosomal/lysosomal adaptor and MAPK and MTOR activator 1 OS=Sus scrofa OX=9823 GN=LAMTOR1 PE=1 SV=1	LAMTOR1	1.33572	0.0489169	Up	17.745	57.8	6	6	6			99869	68058	90906.5	74767.8			1.19747	0.81604	1.09	0.896493
Biological Process	GO:0051641	2	cellular localization	1.39	0.102761	M3VK02	AP-3 complex subunit delta OS=Sus scrofa OX=9823 GN=AP3D1 PE=1 SV=1	AP3D1	1.35881	0.0188962	Up	136.42	20.9	19	19	19	64015.1	44346.8	60259	47111			1.18694	0.822257	1.11729	0.87351
Biological Process	GO:0051641	2	cellular localization	1.39	0.102761	A0A5G2QP96	Signal sequence receptor subunit alpha OS=Sus scrofa OX=9823 GN=SSR1 PE=1 SV=1	SSR1	1.35319	0.00332267	Up	31.932	12.6	3	3	3	73722.9	53150.8	71923	54481			1.1643	0.839408	1.13588	0.860415
Biological Process	GO:0051641	2	cellular localization	1.39	0.102761	F1SQF8	Calcium/calmodulin dependent protein kinase I OS=Sus scrofa OX=9823 GN=CAMK1 PE=1 SV=3	CAMK1	1.31294	0.00186026	Up	40.6	22.5	7	7	7	83148.6	64392	84543	63330			1.12586	0.87189	1.14474	0.857509
Biological Process	GO:0051641	2	cellular localization	1.39	0.102761	A0A287ASM1	Importin 7 OS=Sus scrofa OX=9823 GN=IPO7 PE=1 SV=2	IPO7	1.32151	4.05716e-05	Up	114.35	19.8	15	15	15	80176.1	60517.8	79975	60670			1.13992	0.860426	1.13706	0.862589
Biological Process	GO:0051641	2	cellular localization	1.39	0.102761	A0A287BDC2	Microtubule actin crosslinking factor 1 OS=Sus scrofa OX=9823 GN=MACF1 PE=1 SV=2	MACF1	1.39211	0.00665922	Up	509.66	20.4	68	68	68	83510.6	62090.5	79346.4	65349.1	92548.8	56026.8	1.14171	0.848864	1.08478	0.893414	1.26527	0.765965
Biological Process	GO:0051641	2	cellular localization	1.39	0.102761	A0A287A4W6	Ras-related protein Rab-21 OS=Sus scrofa OX=9823 GN=TMEM19 PE=1 SV=1	TMEM19	1.41086	0.0369407	Up	24.132	51.4	10	10	10	118159	91047.7	110231	97596.4	143519	74959.7	1.11556	0.859599	1.04071	0.921426	1.35499	0.707709
Biological Process	GO:0051641	2	cellular localization	1.39	0.102761	A0A287BNN0	Coiled-coil domain containing 88A OS=Sus scrofa OX=9823 GN=CCDC88A PE=1 SV=2	CCDC88A	1.8131	0.00298248	Up	189.59	7.9	11	11	11	74693.1	36263.5	65793.6	41168.7	70102.3		1.29666	0.629529	1.14217	0.714681	1.21696
Biological Process	GO:0051641	2	cellular localization	1.39	0.102761	A0A287A021	Nuclear transport factor 2 OS=Sus scrofa OX=9823 GN=NUTF2 PE=1 SV=1	NUTF2	1.56915	0.0441483	Up	11.873	55.3	3	3	3	320847	200194	261138	245969	381974	168158	1.21974	0.76106	0.992744	0.935077	1.45211	0.639269
Biological Process	GO:0051641	2	cellular localization	1.39	0.102761	A5GFW1	Aurora kinase A OS=Sus scrofa OX=9823 GN=AURKA PE=3 SV=1	AURKA	1.331	0.0196673	Up	45.515	54.7	19	18	19	173563	146555	175221	145168	204808	124197	1.07412	0.906983	1.08439	0.8984	1.26749	0.768614
Biological Process	GO:0006508	4	proteolysis	1.68	0.10278	A0A286ZPG8	Nuclear distribution protein nudE-like 1 OS=Sus scrofa OX=9823 GN=NDEL1 PE=3 SV=1	NDEL1	1.48357	0.0159465	Up	35.553	34.6	10	5	10	195603	112807	157513	140087	192300	114745	1.28538	0.741296	1.03507	0.920557	1.26367	0.754029
Biological Process	GO:0051641	2	cellular localization	1.39	0.102761	A0A5G2RK54	SEC24 homolog C, COPII coat complex component OS=Sus scrofa OX=9823 GN=SEC24C PE=1 SV=1	SEC24C	1.8412	0.00337042	Up	106.05	29.2	20	20	20	62508.6	26444.9	49218.1	33585.9	54572.9	30290.4	1.4615	0.618304	1.15076	0.785265	1.27596	0.708214
Biological Process	GO:0051641	2	cellular localization	1.39	0.102761	A0A286ZUV8	Eukaryotic translation initiation factor 5A OS=Sus scrofa OX=9823 GN=EIF5A PE=1 SV=1	EIF5A	1.39731	0.02723	Up	16.832	54.5	11	10	11	488463	276432	383974	351656	436974	309005	1.30459	0.7383	1.02552	0.939209	1.16708	0.825294
Biological Process	GO:0040007	1	growth	2.67	0.10062	A0A5G2QAY2	Formin like 3 OS=Sus scrofa OX=9823 GN=FMNL3 PE=3 SV=1	FMNL3	1.69279	0.0310047	Up	106.38	11.9	10	4	10	345803	178622	302370	204280			1.34152	0.692955	1.17303	0.792493
Biological Process	GO:0040007	1	growth	2.67	0.10062	A5GFW1	Aurora kinase A OS=Sus scrofa OX=9823 GN=AURKA PE=3 SV=1	AURKA	1.331	0.0196673	Up	45.515	54.7	19	18	19	173563	146555	175221	145168	204808	124197	1.07412	0.906983	1.08439	0.8984	1.26749	0.768614
Biological Process	GO:0040007	1	growth	2.67	0.10062	A0A286ZPG8	Nuclear distribution protein nudE-like 1 OS=Sus scrofa OX=9823 GN=NDEL1 PE=3 SV=1	NDEL1	1.48357	0.0159465	Up	35.553	34.6	10	5	10	195603	112807	157513	140087	192300	114745	1.28538	0.741296	1.03507	0.920557	1.26367	0.754029
Biological Process	GO:0007059	2	chromosome segregation	2.67	0.10062	F1SFR3	Separase OS=Sus scrofa OX=9823 GN=ESPL1 PE=4 SV=3	ESPL1	1.57495	0.0267361	Up	230.12	11.8	18	18	18	46370.2	29884.7	39859.7	34765.9	55159.1	25122.9	1.20357	0.775679	1.03459	0.902376	1.4317	0.652085
Biological Process	GO:0007059	2	chromosome segregation	2.67	0.10062	F1S8Y2	MMS19 nucleotide excision repair protein OS=Sus scrofa OX=9823 GN=MMS19 PE=1 SV=4	MMS19	1.42756	0.0494457	Up	114.18	23.7	17	4	17	57630	32584.3	46603.2	40294	51824.2		1.25865	0.711647	1.01782	0.880029	1.13185
Biological Process	GO:0007059	2	chromosome segregation	2.67	0.10062	A0A286ZPG8	Nuclear distribution protein nudE-like 1 OS=Sus scrofa OX=9823 GN=NDEL1 PE=3 SV=1	NDEL1	1.48357	0.0159465	Up	35.553	34.6	10	5	10	195603	112807	157513	140087	192300	114745	1.28538	0.741296	1.03507	0.920557	1.26367	0.754029
Biological Process	GO:0015931	5	nucleobase-containing compound transport	2.67	0.10062	F1RRJ4	Exportin 5 OS=Sus scrofa OX=9823 GN=XPO5 PE=1 SV=3	XPO5	2.10454	0.0333985	Up	132.11	16.3	15	15	15	221608	86446.3	181930	105300			1.48909	0.580874	1.22247	0.707561
Biological Process	GO:0015931	5	nucleobase-containing compound transport	2.67	0.10062	A5GFN6	mRNA export factor OS=Sus scrofa OX=9823 GN=RAE1 PE=3 SV=1	RAE1	1.7606	0.0296472	Up	41.025	48.1	14	14	14	43501.2	30930.4	42746.7	31476.4	61897.4	21737.8	1.12363	0.798927	1.10414	0.813029	1.5988	0.561482
Biological Process	GO:0015931	5	nucleobase-containing compound transport	2.67	0.10062	A0A286ZUV8	Eukaryotic translation initiation factor 5A OS=Sus scrofa OX=9823 GN=EIF5A PE=1 SV=1	EIF5A	1.39731	0.02723	Up	16.832	54.5	11	10	11	488463	276432	383974	351656	436974	309005	1.30459	0.7383	1.02552	0.939209	1.16708	0.825294
Biological Process	GO:0006403	3	RNA localization	2.67	0.10062	F1RRJ4	Exportin 5 OS=Sus scrofa OX=9823 GN=XPO5 PE=1 SV=3	XPO5	2.10454	0.0333985	Up	132.11	16.3	15	15	15	221608	86446.3	181930	105300			1.48909	0.580874	1.22247	0.707561
Biological Process	GO:0006403	3	RNA localization	2.67	0.10062	A5GFN6	mRNA export factor OS=Sus scrofa OX=9823 GN=RAE1 PE=3 SV=1	RAE1	1.7606	0.0296472	Up	41.025	48.1	14	14	14	43501.2	30930.4	42746.7	31476.4	61897.4	21737.8	1.12363	0.798927	1.10414	0.813029	1.5988	0.561482
Biological Process	GO:0006403	3	RNA localization	2.67	0.10062	A0A286ZUV8	Eukaryotic translation initiation factor 5A OS=Sus scrofa OX=9823 GN=EIF5A PE=1 SV=1	EIF5A	1.39731	0.02723	Up	16.832	54.5	11	10	11	488463	276432	383974	351656	436974	309005	1.30459	0.7383	1.02552	0.939209	1.16708	0.825294
Biological Process	GO:0010975	7	regulation of neuron projection development	2.25	0.0997428	F1SQF8	Calcium/calmodulin dependent protein kinase I OS=Sus scrofa OX=9823 GN=CAMK1 PE=1 SV=3	CAMK1	1.31294	0.00186026	Up	40.6	22.5	7	7	7	83148.6	64392	84543	63330			1.12586	0.87189	1.14474	0.857509
Biological Process	GO:0051641	2	cellular localization	1.39	0.102761	A0A286ZPG8	Nuclear distribution protein nudE-like 1 OS=Sus scrofa OX=9823 GN=NDEL1 PE=3 SV=1	NDEL1	1.48357	0.0159465	Up	35.553	34.6	10	5	10	195603	112807	157513	140087	192300	114745	1.28538	0.741296	1.03507	0.920557	1.26367	0.754029
Biological Process	GO:0046907	3	intracellular transport	1.53	0.071472	A0A287A021	Nuclear transport factor 2 OS=Sus scrofa OX=9823 GN=NUTF2 PE=1 SV=1	NUTF2	1.56915	0.0441483	Up	11.873	55.3	3	3	3	320847	200194	261138	245969	381974	168158	1.21974	0.76106	0.992744	0.935077	1.45211	0.639269
Biological Process	GO:0032502	1	developmental process	1.28	0.209314	A0A286ZWN9	Retinol dehydrogenase 13 OS=Sus scrofa OX=9823 GN=RDH13 PE=3 SV=1	RDH13	1.30018	1.47314e-05	Up	36.206	48.5	15	15	15	112006		111481	86551.2	112532	85742.8	1.10174		1.09658	0.851357	1.10692	0.843405
Biological Process	GO:0032502	1	developmental process	1.28	0.209314	A0A287A4W6	Ras-related protein Rab-21 OS=Sus scrofa OX=9823 GN=TMEM19 PE=1 SV=1	TMEM19	1.41086	0.0369407	Up	24.132	51.4	10	10	10	118159	91047.7	110231	97596.4	143519	74959.7	1.11556	0.859599	1.04071	0.921426	1.35499	0.707709
Biological Process	GO:0043170	3	macromolecule metabolic process	1.16	0.384029	A0A287AF07	NAD-dependent protein deacylase sirtuin-5, mitochondrial OS=Sus scrofa OX=9823 GN=SIRT5 PE=1 SV=1	SIRT5	1.85894	0.0421785	Up	33.42	52.3	16	16	16	223774	68446.9	135325	113184	158350	96726.2	1.68715	0.516057	1.02029	0.853352	1.19389	0.72927
Biological Process	GO:0043170	3	macromolecule metabolic process	1.16	0.384029	A0A287AEH0	Proteasome 26S subunit, non-ATPase 7 OS=Sus scrofa OX=9823 GN=PSMD7 PE=1 SV=1	PSMD7	2.4191	0.018249	Up	37.011	33.6	12	12	12	83764.7		70002.2	41214.6	100233	28784.1	1.29267		1.08029	0.63603	1.54681	0.4442
Biological Process	GO:0043170	3	macromolecule metabolic process	1.16	0.384029	A5GFW1	Aurora kinase A OS=Sus scrofa OX=9823 GN=AURKA PE=3 SV=1	AURKA	1.331	0.0196673	Up	45.515	54.7	19	18	19	173563	146555	175221	145168	204808	124197	1.07412	0.906983	1.08439	0.8984	1.26749	0.768614
Biological Process	GO:0043170	3	macromolecule metabolic process	1.16	0.384029	A0A286ZPG8	Nuclear distribution protein nudE-like 1 OS=Sus scrofa OX=9823 GN=NDEL1 PE=3 SV=1	NDEL1	1.48357	0.0159465	Up	35.553	34.6	10	5	10	195603	112807	157513	140087	192300	114745	1.28538	0.741296	1.03507	0.920557	1.26367	0.754029
Biological Process	GO:0043170	3	macromolecule metabolic process	1.16	0.384029	F1RL02	Mitogen-activated protein kinase OS=Sus scrofa OX=9823 GN=MAPK1 PE=1 SV=4	MAPK1	1.51032	0.0472052	Up	39.365	31	11	9	11	90880.6	52764.3	79691	60173			1.28223	0.744446	1.12435	0.848975
Biological Process	GO:0043170	3	macromolecule metabolic process	1.16	0.384029	A0A286ZUV8	Eukaryotic translation initiation factor 5A OS=Sus scrofa OX=9823 GN=EIF5A PE=1 SV=1	EIF5A	1.39731	0.02723	Up	16.832	54.5	11	10	11	488463	276432	383974	351656	436974	309005	1.30459	0.7383	1.02552	0.939209	1.16708	0.825294
Biological Process	GO:0051246	5	regulation of protein metabolic process	1.25	0.367851	I3LD12	RBR-type E3 ubiquitin transferase OS=Sus scrofa OX=9823 GN=BBS4 PE=4 SV=3	BBS4	1.38715	0.0213786	Up	59.586	27.4	11	11	11	63945.2	41582.3	53575.2	49631	65402.3	40655.8	1.21881	0.792568	1.02115	0.945977	1.24658	0.774909
Biological Process	GO:0051246	5	regulation of protein metabolic process	1.25	0.367851	F1SHC9	FAST kinase domain-containing protein 2, mitochondrial OS=Sus scrofa OX=9823 GN=FASTKD2 PE=4 SV=2	FASTKD2	1.93613	0.00212583	Up	78.209	10.7	6	6	6	40614.2	21901.9	42405	20977			1.29038	0.695863	1.34728	0.666475
Biological Process	GO:0051246	5	regulation of protein metabolic process	1.25	0.367851	F1SGZ8	Twinfilin actin binding protein 1 OS=Sus scrofa OX=9823 GN=TWF1 PE=1 SV=1	TWF1	1.41931	0.017984	Up	40.266	18.9	7	7	7	97457.8	88458.2	119718	72010.5	116032	74298.1	1.02953	0.93446	1.26468	0.760709	1.22574	0.784874
Biological Process	GO:0051246	5	regulation of protein metabolic process	1.25	0.367851	F1RFM7	Aminoacyl tRNA synthase complex-interacting multifunctional protein 2 OS=Sus scrofa OX=9823 GN=AIMP2 PE=1 SV=2	AIMP2	1.30014	0.0421758	Up	35.185	24.1	5	5	5			53373	44415	57745.7	41051.8			1.086	0.903729	1.17497	0.835296
Biological Process	GO:0051246	5	regulation of protein metabolic process	1.25	0.367851	F2Z5W6	Late endosomal/lysosomal adaptor and MAPK and MTOR activator 1 OS=Sus scrofa OX=9823 GN=LAMTOR1 PE=1 SV=1	LAMTOR1	1.33572	0.0489169	Up	17.745	57.8	6	6	6			99869	68058	90906.5	74767.8			1.19747	0.81604	1.09	0.896493
Biological Process	GO:0051246	5	regulation of protein metabolic process	1.25	0.367851	A0A287BTE0	Protein arginine methyltransferase 1 OS=Sus scrofa OX=9823 GN=PRMT1 PE=1 SV=1	PRMT1	1.31789	0.0264665	Up	43.393	24.8	6	5	6	21320.8	15162.9	19983	16178			1.17398	0.834908	1.10031	0.890802
Biological Process	GO:0051246	5	regulation of protein metabolic process	1.25	0.367851	F1SQF8	Calcium/calmodulin dependent protein kinase I OS=Sus scrofa OX=9823 GN=CAMK1 PE=1 SV=3	CAMK1	1.31294	0.00186026	Up	40.6	22.5	7	7	7	83148.6	64392	84543	63330			1.12586	0.87189	1.14474	0.857509
Biological Process	GO:0051246	5	regulation of protein metabolic process	1.25	0.367851	A0A287ASM1	Importin 7 OS=Sus scrofa OX=9823 GN=IPO7 PE=1 SV=2	IPO7	1.32151	4.05716e-05	Up	114.35	19.8	15	15	15	80176.1	60517.8	79975	60670			1.13992	0.860426	1.13706	0.862589
Biological Process	GO:0051246	5	regulation of protein metabolic process	1.25	0.367851	A0A287BNN0	Coiled-coil domain containing 88A OS=Sus scrofa OX=9823 GN=CCDC88A PE=1 SV=2	CCDC88A	1.8131	0.00298248	Up	189.59	7.9	11	11	11	74693.1	36263.5	65793.6	41168.7	70102.3		1.29666	0.629529	1.14217	0.714681	1.21696
Biological Process	GO:0051246	5	regulation of protein metabolic process	1.25	0.367851	A5GFW1	Aurora kinase A OS=Sus scrofa OX=9823 GN=AURKA PE=3 SV=1	AURKA	1.331	0.0196673	Up	45.515	54.7	19	18	19	173563	146555	175221	145168	204808	124197	1.07412	0.906983	1.08439	0.8984	1.26749	0.768614
Biological Process	GO:0051246	5	regulation of protein metabolic process	1.25	0.367851	F1RL02	Mitogen-activated protein kinase OS=Sus scrofa OX=9823 GN=MAPK1 PE=1 SV=4	MAPK1	1.51032	0.0472052	Up	39.365	31	11	9	11	90880.6	52764.3	79691	60173			1.28223	0.744446	1.12435	0.848975
Biological Process	GO:0051246	5	regulation of protein metabolic process	1.25	0.367851	A0A286ZUV8	Eukaryotic translation initiation factor 5A OS=Sus scrofa OX=9823 GN=EIF5A PE=1 SV=1	EIF5A	1.39731	0.02723	Up	16.832	54.5	11	10	11	488463	276432	383974	351656	436974	309005	1.30459	0.7383	1.02552	0.939209	1.16708	0.825294
Biological Process	GO:0008104	4	protein localization	1.27	0.360026	K7GL59	Rab proteins geranylgeranyltransferase component A OS=Sus scrofa OX=9823 GN=CHM PE=3 SV=2	CHM	1.43011	0.00116189	Up	73.101	28.2	13	13	13	81077.1	50638.9	73000.3	56241.7	76015.5	54010.8	1.2442	0.777099	1.12025	0.863078	1.16653	0.828843
Biological Process	GO:0008104	4	protein localization	1.27	0.360026	F1SGZ8	Twinfilin actin binding protein 1 OS=Sus scrofa OX=9823 GN=TWF1 PE=1 SV=1	TWF1	1.41931	0.017984	Up	40.266	18.9	7	7	7	97457.8	88458.2	119718	72010.5	116032	74298.1	1.02953	0.93446	1.26468	0.760709	1.22574	0.784874
Biological Process	GO:0008104	4	protein localization	1.27	0.360026	F1RRJ4	Exportin 5 OS=Sus scrofa OX=9823 GN=XPO5 PE=1 SV=3	XPO5	2.10454	0.0333985	Up	132.11	16.3	15	15	15	221608	86446.3	181930	105300			1.48909	0.580874	1.22247	0.707561
Biological Process	GO:0008104	4	protein localization	1.27	0.360026	A5GFN6	mRNA export factor OS=Sus scrofa OX=9823 GN=RAE1 PE=3 SV=1	RAE1	1.7606	0.0296472	Up	41.025	48.1	14	14	14	43501.2	30930.4	42746.7	31476.4	61897.4	21737.8	1.12363	0.798927	1.10414	0.813029	1.5988	0.561482
Biological Process	GO:0008104	4	protein localization	1.27	0.360026	F2Z5W6	Late endosomal/lysosomal adaptor and MAPK and MTOR activator 1 OS=Sus scrofa OX=9823 GN=LAMTOR1 PE=1 SV=1	LAMTOR1	1.33572	0.0489169	Up	17.745	57.8	6	6	6			99869	68058	90906.5	74767.8			1.19747	0.81604	1.09	0.896493
Biological Process	GO:0008104	4	protein localization	1.27	0.360026	M3VK02	AP-3 complex subunit delta OS=Sus scrofa OX=9823 GN=AP3D1 PE=1 SV=1	AP3D1	1.35881	0.0188962	Up	136.42	20.9	19	19	19	64015.1	44346.8	60259	47111			1.18694	0.822257	1.11729	0.87351
Biological Process	GO:0008104	4	protein localization	1.27	0.360026	A0A5G2QP96	Signal sequence receptor subunit alpha OS=Sus scrofa OX=9823 GN=SSR1 PE=1 SV=1	SSR1	1.35319	0.00332267	Up	31.932	12.6	3	3	3	73722.9	53150.8	71923	54481			1.1643	0.839408	1.13588	0.860415
Biological Process	GO:0008104	4	protein localization	1.27	0.360026	A0A287ASM1	Importin 7 OS=Sus scrofa OX=9823 GN=IPO7 PE=1 SV=2	IPO7	1.32151	4.05716e-05	Up	114.35	19.8	15	15	15	80176.1	60517.8	79975	60670			1.13992	0.860426	1.13706	0.862589
Biological Process	GO:0008104	4	protein localization	1.27	0.360026	A0A287BDC2	Microtubule actin crosslinking factor 1 OS=Sus scrofa OX=9823 GN=MACF1 PE=1 SV=2	MACF1	1.39211	0.00665922	Up	509.66	20.4	68	68	68	83510.6	62090.5	79346.4	65349.1	92548.8	56026.8	1.14171	0.848864	1.08478	0.893414	1.26527	0.765965
Biological Process	GO:0008104	4	protein localization	1.27	0.360026	A0A287A021	Nuclear transport factor 2 OS=Sus scrofa OX=9823 GN=NUTF2 PE=1 SV=1	NUTF2	1.56915	0.0441483	Up	11.873	55.3	3	3	3	320847	200194	261138	245969	381974	168158	1.21974	0.76106	0.992744	0.935077	1.45211	0.639269
Biological Process	GO:0008104	4	protein localization	1.27	0.360026	A5GFW1	Aurora kinase A OS=Sus scrofa OX=9823 GN=AURKA PE=3 SV=1	AURKA	1.331	0.0196673	Up	45.515	54.7	19	18	19	173563	146555	175221	145168	204808	124197	1.07412	0.906983	1.08439	0.8984	1.26749	0.768614
Biological Process	GO:0043170	3	macromolecule metabolic process	1.16	0.384029	F1RSE7	DNA helicase OS=Sus scrofa OX=9823 GN=MCM4 PE=1 SV=3	MCM4	1.64413	1e-32	Up	93.595	12.6	9	9	9	57859		57859	35191.2		35191.2	1.24361		1.24361	0.756392		0.756392
Biological Process	GO:0043170	3	macromolecule metabolic process	1.16	0.384029	F1SQF8	Calcium/calmodulin dependent protein kinase I OS=Sus scrofa OX=9823 GN=CAMK1 PE=1 SV=3	CAMK1	1.31294	0.00186026	Up	40.6	22.5	7	7	7	83148.6	64392	84543	63330			1.12586	0.87189	1.14474	0.857509
Biological Process	GO:0043170	3	macromolecule metabolic process	1.16	0.384029	F1S5A8	RNA helicase OS=Sus scrofa OX=9823 GN=DHX15 PE=1 SV=1	DHX15	1.38164	0.0159425	Up	90.932	7.5	5	5	5	30568.8	20869.4	28834	22125			1.19413	0.815232	1.12636	0.864281
Biological Process	GO:0043170	3	macromolecule metabolic process	1.16	0.384029	A0A287BTE0	Protein arginine methyltransferase 1 OS=Sus scrofa OX=9823 GN=PRMT1 PE=1 SV=1	PRMT1	1.31789	0.0264665	Up	43.393	24.8	6	5	6	21320.8	15162.9	19983	16178			1.17398	0.834908	1.10031	0.890802
Biological Process	GO:0022607	4	cellular component assembly	1.22	0.396262	K7GL59	Rab proteins geranylgeranyltransferase component A OS=Sus scrofa OX=9823 GN=CHM PE=3 SV=2	CHM	1.43011	0.00116189	Up	73.101	28.2	13	13	13	81077.1	50638.9	73000.3	56241.7	76015.5	54010.8	1.2442	0.777099	1.12025	0.863078	1.16653	0.828843
Biological Process	GO:0022607	4	cellular component assembly	1.22	0.396262	F1ST73	Glyoxylate and hydroxypyruvate reductase OS=Sus scrofa OX=9823 GN=GRHPR PE=1 SV=3	GRHPR	1.30185	0.00479001	Up	35.824	50	20	20	20	1.21392e+06	818285	1.09263e+06	909115	1.10868e+06	895960	1.20616	0.813055	1.08565	0.903306	1.10159	0.890235
Biological Process	GO:0022607	4	cellular component assembly	1.22	0.396262	F1SHC9	FAST kinase domain-containing protein 2, mitochondrial OS=Sus scrofa OX=9823 GN=FASTKD2 PE=4 SV=2	FASTKD2	1.93613	0.00212583	Up	78.209	10.7	6	6	6	40614.2	21901.9	42405	20977			1.29038	0.695863	1.34728	0.666475
Biological Process	GO:0022607	4	cellular component assembly	1.22	0.396262	F1S8Y2	MMS19 nucleotide excision repair protein OS=Sus scrofa OX=9823 GN=MMS19 PE=1 SV=4	MMS19	1.42756	0.0494457	Up	114.18	23.7	17	4	17	57630	32584.3	46603.2	40294	51824.2		1.25865	0.711647	1.01782	0.880029	1.13185
Biological Process	GO:0022607	4	cellular component assembly	1.22	0.396262	F1RFM7	Aminoacyl tRNA synthase complex-interacting multifunctional protein 2 OS=Sus scrofa OX=9823 GN=AIMP2 PE=1 SV=2	AIMP2	1.30014	0.0421758	Up	35.185	24.1	5	5	5			53373	44415	57745.7	41051.8			1.086	0.903729	1.17497	0.835296
Biological Process	GO:0022607	4	cellular component assembly	1.22	0.396262	A0A5G2QAY2	Formin like 3 OS=Sus scrofa OX=9823 GN=FMNL3 PE=3 SV=1	FMNL3	1.69279	0.0310047	Up	106.38	11.9	10	4	10	345803	178622	302370	204280			1.34152	0.692955	1.17303	0.792493
Biological Process	GO:0022607	4	cellular component assembly	1.22	0.396262	A0A288CG47	26S proteasome non-ATPase regulatory subunit 4 OS=Sus scrofa OX=9823 GN=PSMD4 PE=1 SV=1	PSMD4	1.36184	0.00237361	Up	41.106	27.1	8	2	8	116338		112852	88053	119932	82854.6	1.11857		1.08505	0.846614	1.15313	0.796632
Biological Process	GO:0022607	4	cellular component assembly	1.22	0.396262	A0A287BTE0	Protein arginine methyltransferase 1 OS=Sus scrofa OX=9823 GN=PRMT1 PE=1 SV=1	PRMT1	1.31789	0.0264665	Up	43.393	24.8	6	5	6	21320.8	15162.9	19983	16178			1.17398	0.834908	1.10031	0.890802
Biological Process	GO:0022607	4	cellular component assembly	1.22	0.396262	F1S6Z8	Vesicle trafficking 1 OS=Sus scrofa OX=9823 GN=VTA1 PE=1 SV=3	VTA1	1.31911	0.00244422	Up	31.024	38.4	9	9	9	250605		243793	195264	257607	184793	1.10685		1.07676	0.862427	1.13778	0.816178
Biological Process	GO:0022607	4	cellular component assembly	1.22	0.396262	A0A287BNN0	Coiled-coil domain containing 88A OS=Sus scrofa OX=9823 GN=CCDC88A PE=1 SV=2	CCDC88A	1.8131	0.00298248	Up	189.59	7.9	11	11	11	74693.1	36263.5	65793.6	41168.7	70102.3		1.29666	0.629529	1.14217	0.714681	1.21696
Biological Process	GO:0022607	4	cellular component assembly	1.22	0.396262	A5GFW1	Aurora kinase A OS=Sus scrofa OX=9823 GN=AURKA PE=3 SV=1	AURKA	1.331	0.0196673	Up	45.515	54.7	19	18	19	173563	146555	175221	145168	204808	124197	1.07412	0.906983	1.08439	0.8984	1.26749	0.768614
Biological Process	GO:0022607	4	cellular component assembly	1.22	0.396262	A0A5G2RK54	SEC24 homolog C, COPII coat complex component OS=Sus scrofa OX=9823 GN=SEC24C PE=1 SV=1	SEC24C	1.8412	0.00337042	Up	106.05	29.2	20	20	20	62508.6	26444.9	49218.1	33585.9	54572.9	30290.4	1.4615	0.618304	1.15076	0.785265	1.27596	0.708214
Biological Process	GO:0022607	4	cellular component assembly	1.22	0.396262	A0A286ZPG8	Nuclear distribution protein nudE-like 1 OS=Sus scrofa OX=9823 GN=NDEL1 PE=3 SV=1	NDEL1	1.48357	0.0159465	Up	35.553	34.6	10	5	10	195603	112807	157513	140087	192300	114745	1.28538	0.741296	1.03507	0.920557	1.26367	0.754029
Biological Process	GO:0032956	5	regulation of actin cytoskeleton organization	1.49	0.390258	F1SGZ8	Twinfilin actin binding protein 1 OS=Sus scrofa OX=9823 GN=TWF1 PE=1 SV=1	TWF1	1.41931	0.017984	Up	40.266	18.9	7	7	7	97457.8	88458.2	119718	72010.5	116032	74298.1	1.02953	0.93446	1.26468	0.760709	1.22574	0.784874
Biological Process	GO:0008104	4	protein localization	1.27	0.360026	A0A286ZUV8	Eukaryotic translation initiation factor 5A OS=Sus scrofa OX=9823 GN=EIF5A PE=1 SV=1	EIF5A	1.39731	0.02723	Up	16.832	54.5	11	10	11	488463	276432	383974	351656	436974	309005	1.30459	0.7383	1.02552	0.939209	1.16708	0.825294
Biological Process	GO:0032956	5	regulation of actin cytoskeleton organization	1.49	0.390258	A0A287BNN0	Coiled-coil domain containing 88A OS=Sus scrofa OX=9823 GN=CCDC88A PE=1 SV=2	CCDC88A	1.8131	0.00298248	Up	189.59	7.9	11	11	11	74693.1	36263.5	65793.6	41168.7	70102.3		1.29666	0.629529	1.14217	0.714681	1.21696
Biological Process	GO:0043170	3	macromolecule metabolic process	1.16	0.384029	K7GL59	Rab proteins geranylgeranyltransferase component A OS=Sus scrofa OX=9823 GN=CHM PE=3 SV=2	CHM	1.43011	0.00116189	Up	73.101	28.2	13	13	13	81077.1	50638.9	73000.3	56241.7	76015.5	54010.8	1.2442	0.777099	1.12025	0.863078	1.16653	0.828843
Biological Process	GO:0043170	3	macromolecule metabolic process	1.16	0.384029	I3LD12	RBR-type E3 ubiquitin transferase OS=Sus scrofa OX=9823 GN=BBS4 PE=4 SV=3	BBS4	1.38715	0.0213786	Up	59.586	27.4	11	11	11	63945.2	41582.3	53575.2	49631	65402.3	40655.8	1.21881	0.792568	1.02115	0.945977	1.24658	0.774909
Biological Process	GO:0043170	3	macromolecule metabolic process	1.16	0.384029	I3L7E5	DNA helicase OS=Sus scrofa OX=9823 GN=MCM3 PE=1 SV=2	MCM3	1.30688	0.00864062	Up	90.969	18.4	11	11	11	27822.2		26696.2	22180.7	28995.8	20421.6	1.10304		1.05839	0.879374	1.14956	0.809631
Biological Process	GO:0043170	3	macromolecule metabolic process	1.16	0.384029	F2Z5N9	Protein pelota homolog OS=Sus scrofa OX=9823 GN=PELO PE=3 SV=3	PELO	1.3805	0.00191352	Up	43.28	21.1	7	7	7	53658.1		52097.7	40027.1	55265.3	37732.8	1.12358		1.09091	0.838154	1.15724	0.790113
Biological Process	GO:0043170	3	macromolecule metabolic process	1.16	0.384029	F1SGZ8	Twinfilin actin binding protein 1 OS=Sus scrofa OX=9823 GN=TWF1 PE=1 SV=1	TWF1	1.41931	0.017984	Up	40.266	18.9	7	7	7	97457.8	88458.2	119718	72010.5	116032	74298.1	1.02953	0.93446	1.26468	0.760709	1.22574	0.784874
Biological Process	GO:0043170	3	macromolecule metabolic process	1.16	0.384029	F1SFR3	Separase OS=Sus scrofa OX=9823 GN=ESPL1 PE=4 SV=3	ESPL1	1.57495	0.0267361	Up	230.12	11.8	18	18	18	46370.2	29884.7	39859.7	34765.9	55159.1	25122.9	1.20357	0.775679	1.03459	0.902376	1.4317	0.652085
Biological Process	GO:0043170	3	macromolecule metabolic process	1.16	0.384029	F1S8Y2	MMS19 nucleotide excision repair protein OS=Sus scrofa OX=9823 GN=MMS19 PE=1 SV=4	MMS19	1.42756	0.0494457	Up	114.18	23.7	17	4	17	57630	32584.3	46603.2	40294	51824.2		1.25865	0.711647	1.01782	0.880029	1.13185
Biological Process	GO:0043170	3	macromolecule metabolic process	1.16	0.384029	F1RRJ4	Exportin 5 OS=Sus scrofa OX=9823 GN=XPO5 PE=1 SV=3	XPO5	2.10454	0.0333985	Up	132.11	16.3	15	15	15	221608	86446.3	181930	105300			1.48909	0.580874	1.22247	0.707561
Biological Process	GO:0043170	3	macromolecule metabolic process	1.16	0.384029	F1RFM7	Aminoacyl tRNA synthase complex-interacting multifunctional protein 2 OS=Sus scrofa OX=9823 GN=AIMP2 PE=1 SV=2	AIMP2	1.30014	0.0421758	Up	35.185	24.1	5	5	5			53373	44415	57745.7	41051.8			1.086	0.903729	1.17497	0.835296
Biological Process	GO:0043170	3	macromolecule metabolic process	1.16	0.384029	A5GFN6	mRNA export factor OS=Sus scrofa OX=9823 GN=RAE1 PE=3 SV=1	RAE1	1.7606	0.0296472	Up	41.025	48.1	14	14	14	43501.2	30930.4	42746.7	31476.4	61897.4	21737.8	1.12363	0.798927	1.10414	0.813029	1.5988	0.561482
Biological Process	GO:0043170	3	macromolecule metabolic process	1.16	0.384029	P23687	Prolyl endopeptidase OS=Sus scrofa OX=9823 GN=PREP PE=1 SV=1	PREP	1.44536	1.33599e-06	Up	80.769	31.7	17	17	17	31936.3	22226.8	32125.8	22095.7	32030.9		1.13721	0.791465	1.14395	0.786798	1.14058
Biological Process	GO:0043170	3	macromolecule metabolic process	1.16	0.384029	A0A5G2QUG8	26S proteasome non-ATPase regulatory subunit 1 OS=Sus scrofa OX=9823 GN=PSMD1 PE=1 SV=1	PSMD1	1.34328	0.0270458	Up	104.65	39.8	30	30	30	144264	108683	130931	119750	161813	96896	1.13543	0.855392	1.0305	0.942497	1.27356	0.762622
Biological Process	GO:0043170	3	macromolecule metabolic process	1.16	0.384029	A0A5G2QPE1	Calcium-activated neutral proteinase 2 OS=Sus scrofa OX=9823 GN=CAPN2 PE=1 SV=1	CAPN2	1.42661	0.035854	Up	79.891	24.9	15	15	15	114228	70377.8	91214.9	88133.7	117937	68164.7	1.246	0.767681	0.994971	0.961361	1.28645	0.743539
Biological Process	GO:0043170	3	macromolecule metabolic process	1.16	0.384029	A0A288CG47	26S proteasome non-ATPase regulatory subunit 4 OS=Sus scrofa OX=9823 GN=PSMD4 PE=1 SV=1	PSMD4	1.36184	0.00237361	Up	41.106	27.1	8	2	8	116338		112852	88053	119932	82854.6	1.11857		1.08505	0.846614	1.15313	0.796632
Biological Process	GO:0043170	3	macromolecule metabolic process	1.16	0.384029	M3TYJ4	DNA helicase OS=Sus scrofa OX=9823 GN=MCM6 PE=2 SV=1	MCM6	1.33432	0.00727321	Up	93.029	35.2	25	25	25	83466.8	56789.1	82119.6	57720.7	73388.1	64588.2	1.19788	0.815013	1.17855	0.828383	1.05323	0.926942
Biological Process	GO:0022607	4	cellular component assembly	1.22	0.396262	Q29307	ATPase inhibitor, mitochondrial OS=Sus scrofa OX=9823 GN=ATP5IF1 PE=1 SV=2	ATP5IF1	1.3994	0.0372019	Up	12.183	24.1	4	4	4	344410	293861	376588		411774	245787	1.02967	0.87855	1.12588		1.23107	0.734824
Biological Process	GO:0009891	5	positive regulation of biosynthetic process	1.35	0.352927	F1SHC9	FAST kinase domain-containing protein 2, mitochondrial OS=Sus scrofa OX=9823 GN=FASTKD2 PE=4 SV=2	FASTKD2	1.93613	0.00212583	Up	78.209	10.7	6	6	6	40614.2	21901.9	42405	20977			1.29038	0.695863	1.34728	0.666475
Biological Process	GO:0009891	5	positive regulation of biosynthetic process	1.35	0.352927	A0A287BTE0	Protein arginine methyltransferase 1 OS=Sus scrofa OX=9823 GN=PRMT1 PE=1 SV=1	PRMT1	1.31789	0.0264665	Up	43.393	24.8	6	5	6	21320.8	15162.9	19983	16178			1.17398	0.834908	1.10031	0.890802
Biological Process	GO:0007049	2	cell cycle	1.44	0.328932	A0A286ZPG8	Nuclear distribution protein nudE-like 1 OS=Sus scrofa OX=9823 GN=NDEL1 PE=3 SV=1	NDEL1	1.48357	0.0159465	Up	35.553	34.6	10	5	10	195603	112807	157513	140087	192300	114745	1.28538	0.741296	1.03507	0.920557	1.26367	0.754029
Biological Process	GO:0051960	5	regulation of nervous system development	1.55	0.325484	F1SQF8	Calcium/calmodulin dependent protein kinase I OS=Sus scrofa OX=9823 GN=CAMK1 PE=1 SV=3	CAMK1	1.31294	0.00186026	Up	40.6	22.5	7	7	7	83148.6	64392	84543	63330			1.12586	0.87189	1.14474	0.857509
Biological Process	GO:0051960	5	regulation of nervous system development	1.55	0.325484	A0A287A4W6	Ras-related protein Rab-21 OS=Sus scrofa OX=9823 GN=TMEM19 PE=1 SV=1	TMEM19	1.41086	0.0369407	Up	24.132	51.4	10	10	10	118159	91047.7	110231	97596.4	143519	74959.7	1.11556	0.859599	1.04071	0.921426	1.35499	0.707709
Biological Process	GO:0051960	5	regulation of nervous system development	1.55	0.325484	A0A287BNN0	Coiled-coil domain containing 88A OS=Sus scrofa OX=9823 GN=CCDC88A PE=1 SV=2	CCDC88A	1.8131	0.00298248	Up	189.59	7.9	11	11	11	74693.1	36263.5	65793.6	41168.7	70102.3		1.29666	0.629529	1.14217	0.714681	1.21696
Biological Process	GO:0051960	5	regulation of nervous system development	1.55	0.325484	A0A286ZPG8	Nuclear distribution protein nudE-like 1 OS=Sus scrofa OX=9823 GN=NDEL1 PE=3 SV=1	NDEL1	1.48357	0.0159465	Up	35.553	34.6	10	5	10	195603	112807	157513	140087	192300	114745	1.28538	0.741296	1.03507	0.920557	1.26367	0.754029
Biological Process	GO:0006259	4	DNA metabolic process	1.56	0.322991	M3TYJ4	DNA helicase OS=Sus scrofa OX=9823 GN=MCM6 PE=2 SV=1	MCM6	1.33432	0.00727321	Up	93.029	35.2	25	25	25	83466.8	56789.1	82119.6	57720.7	73388.1	64588.2	1.19788	0.815013	1.17855	0.828383	1.05323	0.926942
Biological Process	GO:0006259	4	DNA metabolic process	1.56	0.322991	I3L7E5	DNA helicase OS=Sus scrofa OX=9823 GN=MCM3 PE=1 SV=2	MCM3	1.30688	0.00864062	Up	90.969	18.4	11	11	11	27822.2		26696.2	22180.7	28995.8	20421.6	1.10304		1.05839	0.879374	1.14956	0.809631
Biological Process	GO:0006259	4	DNA metabolic process	1.56	0.322991	F1S8Y2	MMS19 nucleotide excision repair protein OS=Sus scrofa OX=9823 GN=MMS19 PE=1 SV=4	MMS19	1.42756	0.0494457	Up	114.18	23.7	17	4	17	57630	32584.3	46603.2	40294	51824.2		1.25865	0.711647	1.01782	0.880029	1.13185
Biological Process	GO:0006259	4	DNA metabolic process	1.56	0.322991	F1RSE7	DNA helicase OS=Sus scrofa OX=9823 GN=MCM4 PE=1 SV=3	MCM4	1.64413	1e-32	Up	93.595	12.6	9	9	9	57859		57859	35191.2		35191.2	1.24361		1.24361	0.756392		0.756392
Biological Process	GO:0019882	2	antigen processing and presentation	1.73	0.322744	M3VK02	AP-3 complex subunit delta OS=Sus scrofa OX=9823 GN=AP3D1 PE=1 SV=1	AP3D1	1.35881	0.0188962	Up	136.42	20.9	19	19	19	64015.1	44346.8	60259	47111			1.18694	0.822257	1.11729	0.87351
Biological Process	GO:0019882	2	antigen processing and presentation	1.73	0.322744	A0A5G2RK54	SEC24 homolog C, COPII coat complex component OS=Sus scrofa OX=9823 GN=SEC24C PE=1 SV=1	SEC24C	1.8412	0.00337042	Up	106.05	29.2	20	20	20	62508.6	26444.9	49218.1	33585.9	54572.9	30290.4	1.4615	0.618304	1.15076	0.785265	1.27596	0.708214
Biological Process	GO:0009653	2	anatomical structure morphogenesis	1.49	0.32166	A0A5G2QPE1	Calcium-activated neutral proteinase 2 OS=Sus scrofa OX=9823 GN=CAPN2 PE=1 SV=1	CAPN2	1.42661	0.035854	Up	79.891	24.9	15	15	15	114228	70377.8	91214.9	88133.7	117937	68164.7	1.246	0.767681	0.994971	0.961361	1.28645	0.743539
Biological Process	GO:0009653	2	anatomical structure morphogenesis	1.49	0.32166	A0A5G2QAY2	Formin like 3 OS=Sus scrofa OX=9823 GN=FMNL3 PE=3 SV=1	FMNL3	1.69279	0.0310047	Up	106.38	11.9	10	4	10	345803	178622	302370	204280			1.34152	0.692955	1.17303	0.792493
Biological Process	GO:0009653	2	anatomical structure morphogenesis	1.49	0.32166	A0A287BDC2	Microtubule actin crosslinking factor 1 OS=Sus scrofa OX=9823 GN=MACF1 PE=1 SV=2	MACF1	1.39211	0.00665922	Up	509.66	20.4	68	68	68	83510.6	62090.5	79346.4	65349.1	92548.8	56026.8	1.14171	0.848864	1.08478	0.893414	1.26527	0.765965
Biological Process	GO:0009653	2	anatomical structure morphogenesis	1.49	0.32166	A0A286ZWN9	Retinol dehydrogenase 13 OS=Sus scrofa OX=9823 GN=RDH13 PE=3 SV=1	RDH13	1.30018	1.47314e-05	Up	36.206	48.5	15	15	15	112006		111481	86551.2	112532	85742.8	1.10174		1.09658	0.851357	1.10692	0.843405
Biological Process	GO:0009653	2	anatomical structure morphogenesis	1.49	0.32166	A5GFW1	Aurora kinase A OS=Sus scrofa OX=9823 GN=AURKA PE=3 SV=1	AURKA	1.331	0.0196673	Up	45.515	54.7	19	18	19	173563	146555	175221	145168	204808	124197	1.07412	0.906983	1.08439	0.8984	1.26749	0.768614
Biological Process	GO:0009653	2	anatomical structure morphogenesis	1.49	0.32166	A0A286ZPG8	Nuclear distribution protein nudE-like 1 OS=Sus scrofa OX=9823 GN=NDEL1 PE=3 SV=1	NDEL1	1.48357	0.0159465	Up	35.553	34.6	10	5	10	195603	112807	157513	140087	192300	114745	1.28538	0.741296	1.03507	0.920557	1.26367	0.754029
Biological Process	GO:0009653	2	anatomical structure morphogenesis	1.49	0.32166	F1RL02	Mitogen-activated protein kinase OS=Sus scrofa OX=9823 GN=MAPK1 PE=1 SV=4	MAPK1	1.51032	0.0472052	Up	39.365	31	11	9	11	90880.6	52764.3	79691	60173			1.28223	0.744446	1.12435	0.848975
Biological Process	GO:0051656	3	establishment of organelle localization	1.58	0.31811	F1SFR3	Separase OS=Sus scrofa OX=9823 GN=ESPL1 PE=4 SV=3	ESPL1	1.57495	0.0267361	Up	230.12	11.8	18	18	18	46370.2	29884.7	39859.7	34765.9	55159.1	25122.9	1.20357	0.775679	1.03459	0.902376	1.4317	0.652085
Biological Process	GO:0051656	3	establishment of organelle localization	1.58	0.31811	M3VK02	AP-3 complex subunit delta OS=Sus scrofa OX=9823 GN=AP3D1 PE=1 SV=1	AP3D1	1.35881	0.0188962	Up	136.42	20.9	19	19	19	64015.1	44346.8	60259	47111			1.18694	0.822257	1.11729	0.87351
Biological Process	GO:0051656	3	establishment of organelle localization	1.58	0.31811	A0A5G2RK54	SEC24 homolog C, COPII coat complex component OS=Sus scrofa OX=9823 GN=SEC24C PE=1 SV=1	SEC24C	1.8412	0.00337042	Up	106.05	29.2	20	20	20	62508.6	26444.9	49218.1	33585.9	54572.9	30290.4	1.4615	0.618304	1.15076	0.785265	1.27596	0.708214
Biological Process	GO:0051656	3	establishment of organelle localization	1.58	0.31811	A0A286ZPG8	Nuclear distribution protein nudE-like 1 OS=Sus scrofa OX=9823 GN=NDEL1 PE=3 SV=1	NDEL1	1.48357	0.0159465	Up	35.553	34.6	10	5	10	195603	112807	157513	140087	192300	114745	1.28538	0.741296	1.03507	0.920557	1.26367	0.754029
Biological Process	GO:0043549	5	regulation of kinase activity	1.58	0.31811	F1SQF8	Calcium/calmodulin dependent protein kinase I OS=Sus scrofa OX=9823 GN=CAMK1 PE=1 SV=3	CAMK1	1.31294	0.00186026	Up	40.6	22.5	7	7	7	83148.6	64392	84543	63330			1.12586	0.87189	1.14474	0.857509
Biological Process	GO:0043549	5	regulation of kinase activity	1.58	0.31811	A0A287ASM1	Importin 7 OS=Sus scrofa OX=9823 GN=IPO7 PE=1 SV=2	IPO7	1.32151	4.05716e-05	Up	114.35	19.8	15	15	15	80176.1	60517.8	79975	60670			1.13992	0.860426	1.13706	0.862589
Biological Process	GO:0043549	5	regulation of kinase activity	1.58	0.31811	A0A287BNN0	Coiled-coil domain containing 88A OS=Sus scrofa OX=9823 GN=CCDC88A PE=1 SV=2	CCDC88A	1.8131	0.00298248	Up	189.59	7.9	11	11	11	74693.1	36263.5	65793.6	41168.7	70102.3		1.29666	0.629529	1.14217	0.714681	1.21696
Biological Process	GO:0043549	5	regulation of kinase activity	1.58	0.31811	F1RL02	Mitogen-activated protein kinase OS=Sus scrofa OX=9823 GN=MAPK1 PE=1 SV=4	MAPK1	1.51032	0.0472052	Up	39.365	31	11	9	11	90880.6	52764.3	79691	60173			1.28223	0.744446	1.12435	0.848975
Biological Process	GO:0042060	4	wound healing	1.75	0.316507	A0A287BDC2	Microtubule actin crosslinking factor 1 OS=Sus scrofa OX=9823 GN=MACF1 PE=1 SV=2	MACF1	1.39211	0.00665922	Up	509.66	20.4	68	68	68	83510.6	62090.5	79346.4	65349.1	92548.8	56026.8	1.14171	0.848864	1.08478	0.893414	1.26527	0.765965
Biological Process	GO:0042060	4	wound healing	1.75	0.316507	F1RL02	Mitogen-activated protein kinase OS=Sus scrofa OX=9823 GN=MAPK1 PE=1 SV=4	MAPK1	1.51032	0.0472052	Up	39.365	31	11	9	11	90880.6	52764.3	79691	60173			1.28223	0.744446	1.12435	0.848975
Biological Process	GO:0006974	4	cellular response to DNA damage stimulus	1.6	0.313375	F1S8Y2	MMS19 nucleotide excision repair protein OS=Sus scrofa OX=9823 GN=MMS19 PE=1 SV=4	MMS19	1.42756	0.0494457	Up	114.18	23.7	17	4	17	57630	32584.3	46603.2	40294	51824.2		1.25865	0.711647	1.01782	0.880029	1.13185
Biological Process	GO:0007049	2	cell cycle	1.44	0.328932	A5GFW1	Aurora kinase A OS=Sus scrofa OX=9823 GN=AURKA PE=3 SV=1	AURKA	1.331	0.0196673	Up	45.515	54.7	19	18	19	173563	146555	175221	145168	204808	124197	1.07412	0.906983	1.08439	0.8984	1.26749	0.768614
Biological Process	GO:0007049	2	cell cycle	1.44	0.328932	F1RSE7	DNA helicase OS=Sus scrofa OX=9823 GN=MCM4 PE=1 SV=3	MCM4	1.64413	1e-32	Up	93.595	12.6	9	9	9	57859		57859	35191.2		35191.2	1.24361		1.24361	0.756392		0.756392
Biological Process	GO:0007049	2	cell cycle	1.44	0.328932	A0A287BTE0	Protein arginine methyltransferase 1 OS=Sus scrofa OX=9823 GN=PRMT1 PE=1 SV=1	PRMT1	1.31789	0.0264665	Up	43.393	24.8	6	5	6	21320.8	15162.9	19983	16178			1.17398	0.834908	1.10031	0.890802
Biological Process	GO:0007049	2	cell cycle	1.44	0.328932	F1SFR3	Separase OS=Sus scrofa OX=9823 GN=ESPL1 PE=4 SV=3	ESPL1	1.57495	0.0267361	Up	230.12	11.8	18	18	18	46370.2	29884.7	39859.7	34765.9	55159.1	25122.9	1.20357	0.775679	1.03459	0.902376	1.4317	0.652085
Biological Process	GO:0009891	5	positive regulation of biosynthetic process	1.35	0.352927	F1SQF8	Calcium/calmodulin dependent protein kinase I OS=Sus scrofa OX=9823 GN=CAMK1 PE=1 SV=3	CAMK1	1.31294	0.00186026	Up	40.6	22.5	7	7	7	83148.6	64392	84543	63330			1.12586	0.87189	1.14474	0.857509
Biological Process	GO:0009891	5	positive regulation of biosynthetic process	1.35	0.352927	A5GFW1	Aurora kinase A OS=Sus scrofa OX=9823 GN=AURKA PE=3 SV=1	AURKA	1.331	0.0196673	Up	45.515	54.7	19	18	19	173563	146555	175221	145168	204808	124197	1.07412	0.906983	1.08439	0.8984	1.26749	0.768614
Biological Process	GO:0009891	5	positive regulation of biosynthetic process	1.35	0.352927	F1RL02	Mitogen-activated protein kinase OS=Sus scrofa OX=9823 GN=MAPK1 PE=1 SV=4	MAPK1	1.51032	0.0472052	Up	39.365	31	11	9	11	90880.6	52764.3	79691	60173			1.28223	0.744446	1.12435	0.848975
Biological Process	GO:0009891	5	positive regulation of biosynthetic process	1.35	0.352927	A0A286ZUV8	Eukaryotic translation initiation factor 5A OS=Sus scrofa OX=9823 GN=EIF5A PE=1 SV=1	EIF5A	1.39731	0.02723	Up	16.832	54.5	11	10	11	488463	276432	383974	351656	436974	309005	1.30459	0.7383	1.02552	0.939209	1.16708	0.825294
Biological Process	GO:0019220	6	regulation of phosphate metabolic process	1.37	0.34468	F1SGZ8	Twinfilin actin binding protein 1 OS=Sus scrofa OX=9823 GN=TWF1 PE=1 SV=1	TWF1	1.41931	0.017984	Up	40.266	18.9	7	7	7	97457.8	88458.2	119718	72010.5	116032	74298.1	1.02953	0.93446	1.26468	0.760709	1.22574	0.784874
Biological Process	GO:0019220	6	regulation of phosphate metabolic process	1.37	0.34468	F2Z5W6	Late endosomal/lysosomal adaptor and MAPK and MTOR activator 1 OS=Sus scrofa OX=9823 GN=LAMTOR1 PE=1 SV=1	LAMTOR1	1.33572	0.0489169	Up	17.745	57.8	6	6	6			99869	68058	90906.5	74767.8			1.19747	0.81604	1.09	0.896493
Biological Process	GO:0019220	6	regulation of phosphate metabolic process	1.37	0.34468	A0A287BTE0	Protein arginine methyltransferase 1 OS=Sus scrofa OX=9823 GN=PRMT1 PE=1 SV=1	PRMT1	1.31789	0.0264665	Up	43.393	24.8	6	5	6	21320.8	15162.9	19983	16178			1.17398	0.834908	1.10031	0.890802
Biological Process	GO:0019220	6	regulation of phosphate metabolic process	1.37	0.34468	F1SQF8	Calcium/calmodulin dependent protein kinase I OS=Sus scrofa OX=9823 GN=CAMK1 PE=1 SV=3	CAMK1	1.31294	0.00186026	Up	40.6	22.5	7	7	7	83148.6	64392	84543	63330			1.12586	0.87189	1.14474	0.857509
Biological Process	GO:0019220	6	regulation of phosphate metabolic process	1.37	0.34468	A0A287ASM1	Importin 7 OS=Sus scrofa OX=9823 GN=IPO7 PE=1 SV=2	IPO7	1.32151	4.05716e-05	Up	114.35	19.8	15	15	15	80176.1	60517.8	79975	60670			1.13992	0.860426	1.13706	0.862589
Biological Process	GO:0019220	6	regulation of phosphate metabolic process	1.37	0.34468	A0A287BNN0	Coiled-coil domain containing 88A OS=Sus scrofa OX=9823 GN=CCDC88A PE=1 SV=2	CCDC88A	1.8131	0.00298248	Up	189.59	7.9	11	11	11	74693.1	36263.5	65793.6	41168.7	70102.3		1.29666	0.629529	1.14217	0.714681	1.21696
Biological Process	GO:0019220	6	regulation of phosphate metabolic process	1.37	0.34468	F1RL02	Mitogen-activated protein kinase OS=Sus scrofa OX=9823 GN=MAPK1 PE=1 SV=4	MAPK1	1.51032	0.0472052	Up	39.365	31	11	9	11	90880.6	52764.3	79691	60173			1.28223	0.744446	1.12435	0.848975
Biological Process	GO:0051174	5	regulation of phosphorus metabolic process	1.37	0.34468	F1SGZ8	Twinfilin actin binding protein 1 OS=Sus scrofa OX=9823 GN=TWF1 PE=1 SV=1	TWF1	1.41931	0.017984	Up	40.266	18.9	7	7	7	97457.8	88458.2	119718	72010.5	116032	74298.1	1.02953	0.93446	1.26468	0.760709	1.22574	0.784874
Biological Process	GO:0051174	5	regulation of phosphorus metabolic process	1.37	0.34468	F2Z5W6	Late endosomal/lysosomal adaptor and MAPK and MTOR activator 1 OS=Sus scrofa OX=9823 GN=LAMTOR1 PE=1 SV=1	LAMTOR1	1.33572	0.0489169	Up	17.745	57.8	6	6	6			99869	68058	90906.5	74767.8			1.19747	0.81604	1.09	0.896493
Biological Process	GO:0051174	5	regulation of phosphorus metabolic process	1.37	0.34468	A0A287BTE0	Protein arginine methyltransferase 1 OS=Sus scrofa OX=9823 GN=PRMT1 PE=1 SV=1	PRMT1	1.31789	0.0264665	Up	43.393	24.8	6	5	6	21320.8	15162.9	19983	16178			1.17398	0.834908	1.10031	0.890802
Biological Process	GO:0009891	5	positive regulation of biosynthetic process	1.35	0.352927	F1S8Y2	MMS19 nucleotide excision repair protein OS=Sus scrofa OX=9823 GN=MMS19 PE=1 SV=4	MMS19	1.42756	0.0494457	Up	114.18	23.7	17	4	17	57630	32584.3	46603.2	40294	51824.2		1.25865	0.711647	1.01782	0.880029	1.13185
Biological Process	GO:0051174	5	regulation of phosphorus metabolic process	1.37	0.34468	F1SQF8	Calcium/calmodulin dependent protein kinase I OS=Sus scrofa OX=9823 GN=CAMK1 PE=1 SV=3	CAMK1	1.31294	0.00186026	Up	40.6	22.5	7	7	7	83148.6	64392	84543	63330			1.12586	0.87189	1.14474	0.857509
Biological Process	GO:0051174	5	regulation of phosphorus metabolic process	1.37	0.34468	A0A287BNN0	Coiled-coil domain containing 88A OS=Sus scrofa OX=9823 GN=CCDC88A PE=1 SV=2	CCDC88A	1.8131	0.00298248	Up	189.59	7.9	11	11	11	74693.1	36263.5	65793.6	41168.7	70102.3		1.29666	0.629529	1.14217	0.714681	1.21696
Biological Process	GO:0051174	5	regulation of phosphorus metabolic process	1.37	0.34468	F1RL02	Mitogen-activated protein kinase OS=Sus scrofa OX=9823 GN=MAPK1 PE=1 SV=4	MAPK1	1.51032	0.0472052	Up	39.365	31	11	9	11	90880.6	52764.3	79691	60173			1.28223	0.744446	1.12435	0.848975
Biological Process	GO:0007346	5	regulation of mitotic cell cycle	1.48	0.343833	F1SFR3	Separase OS=Sus scrofa OX=9823 GN=ESPL1 PE=4 SV=3	ESPL1	1.57495	0.0267361	Up	230.12	11.8	18	18	18	46370.2	29884.7	39859.7	34765.9	55159.1	25122.9	1.20357	0.775679	1.03459	0.902376	1.4317	0.652085
Biological Process	GO:0007346	5	regulation of mitotic cell cycle	1.48	0.343833	A5GFN6	mRNA export factor OS=Sus scrofa OX=9823 GN=RAE1 PE=3 SV=1	RAE1	1.7606	0.0296472	Up	41.025	48.1	14	14	14	43501.2	30930.4	42746.7	31476.4	61897.4	21737.8	1.12363	0.798927	1.10414	0.813029	1.5988	0.561482
Biological Process	GO:0007346	5	regulation of mitotic cell cycle	1.48	0.343833	A0A287BTE0	Protein arginine methyltransferase 1 OS=Sus scrofa OX=9823 GN=PRMT1 PE=1 SV=1	PRMT1	1.31789	0.0264665	Up	43.393	24.8	6	5	6	21320.8	15162.9	19983	16178			1.17398	0.834908	1.10031	0.890802
Biological Process	GO:0007346	5	regulation of mitotic cell cycle	1.48	0.343833	A5GFW1	Aurora kinase A OS=Sus scrofa OX=9823 GN=AURKA PE=3 SV=1	AURKA	1.331	0.0196673	Up	45.515	54.7	19	18	19	173563	146555	175221	145168	204808	124197	1.07412	0.906983	1.08439	0.8984	1.26749	0.768614
Biological Process	GO:0048729	3	tissue morphogenesis	1.66	0.341375	A0A5G2QAY2	Formin like 3 OS=Sus scrofa OX=9823 GN=FMNL3 PE=3 SV=1	FMNL3	1.69279	0.0310047	Up	106.38	11.9	10	4	10	345803	178622	302370	204280			1.34152	0.692955	1.17303	0.792493
Biological Process	GO:0048729	3	tissue morphogenesis	1.66	0.341375	A0A287BDC2	Microtubule actin crosslinking factor 1 OS=Sus scrofa OX=9823 GN=MACF1 PE=1 SV=2	MACF1	1.39211	0.00665922	Up	509.66	20.4	68	68	68	83510.6	62090.5	79346.4	65349.1	92548.8	56026.8	1.14171	0.848864	1.08478	0.893414	1.26527	0.765965
Biological Process	GO:0040011	1	locomotion	1.5	0.338438	A0A5G2QAY2	Formin like 3 OS=Sus scrofa OX=9823 GN=FMNL3 PE=3 SV=1	FMNL3	1.69279	0.0310047	Up	106.38	11.9	10	4	10	345803	178622	302370	204280			1.34152	0.692955	1.17303	0.792493
Biological Process	GO:0040011	1	locomotion	1.5	0.338438	A0A287BNN0	Coiled-coil domain containing 88A OS=Sus scrofa OX=9823 GN=CCDC88A PE=1 SV=2	CCDC88A	1.8131	0.00298248	Up	189.59	7.9	11	11	11	74693.1	36263.5	65793.6	41168.7	70102.3		1.29666	0.629529	1.14217	0.714681	1.21696
Biological Process	GO:0040011	1	locomotion	1.5	0.338438	A0A286ZPG8	Nuclear distribution protein nudE-like 1 OS=Sus scrofa OX=9823 GN=NDEL1 PE=3 SV=1	NDEL1	1.48357	0.0159465	Up	35.553	34.6	10	5	10	195603	112807	157513	140087	192300	114745	1.28538	0.741296	1.03507	0.920557	1.26367	0.754029
Biological Process	GO:0040011	1	locomotion	1.5	0.338438	F1RL02	Mitogen-activated protein kinase OS=Sus scrofa OX=9823 GN=MAPK1 PE=1 SV=4	MAPK1	1.51032	0.0472052	Up	39.365	31	11	9	11	90880.6	52764.3	79691	60173			1.28223	0.744446	1.12435	0.848975
Biological Process	GO:0007049	2	cell cycle	1.44	0.328932	M3TYJ4	DNA helicase OS=Sus scrofa OX=9823 GN=MCM6 PE=2 SV=1	MCM6	1.33432	0.00727321	Up	93.029	35.2	25	25	25	83466.8	56789.1	82119.6	57720.7	73388.1	64588.2	1.19788	0.815013	1.17855	0.828383	1.05323	0.926942
Biological Process	GO:0007049	2	cell cycle	1.44	0.328932	I3L7E5	DNA helicase OS=Sus scrofa OX=9823 GN=MCM3 PE=1 SV=2	MCM3	1.30688	0.00864062	Up	90.969	18.4	11	11	11	27822.2		26696.2	22180.7	28995.8	20421.6	1.10304		1.05839	0.879374	1.14956	0.809631
Biological Process	GO:0051174	5	regulation of phosphorus metabolic process	1.37	0.34468	A0A287ASM1	Importin 7 OS=Sus scrofa OX=9823 GN=IPO7 PE=1 SV=2	IPO7	1.32151	4.05716e-05	Up	114.35	19.8	15	15	15	80176.1	60517.8	79975	60670			1.13992	0.860426	1.13706	0.862589
Biological Process	GO:0006974	4	cellular response to DNA damage stimulus	1.6	0.313375	A0A287BTE0	Protein arginine methyltransferase 1 OS=Sus scrofa OX=9823 GN=PRMT1 PE=1 SV=1	PRMT1	1.31789	0.0264665	Up	43.393	24.8	6	5	6	21320.8	15162.9	19983	16178			1.17398	0.834908	1.10031	0.890802
Biological Process	GO:0016197	4	endosomal transport	1.47	0.396268	M3VK02	AP-3 complex subunit delta OS=Sus scrofa OX=9823 GN=AP3D1 PE=1 SV=1	AP3D1	1.35881	0.0188962	Up	136.42	20.9	19	19	19	64015.1	44346.8	60259	47111			1.18694	0.822257	1.11729	0.87351
Biological Process	GO:0045184	3	establishment of protein localization	1.29	0.407089	A0A286ZUV8	Eukaryotic translation initiation factor 5A OS=Sus scrofa OX=9823 GN=EIF5A PE=1 SV=1	EIF5A	1.39731	0.02723	Up	16.832	54.5	11	10	11	488463	276432	383974	351656	436974	309005	1.30459	0.7383	1.02552	0.939209	1.16708	0.825294
Biological Process	GO:0033036	2	macromolecule localization	1.18	0.480878	A0A287A021	Nuclear transport factor 2 OS=Sus scrofa OX=9823 GN=NUTF2 PE=1 SV=1	NUTF2	1.56915	0.0441483	Up	11.873	55.3	3	3	3	320847	200194	261138	245969	381974	168158	1.21974	0.76106	0.992744	0.935077	1.45211	0.639269
Biological Process	GO:0033036	2	macromolecule localization	1.18	0.480878	A5GFW1	Aurora kinase A OS=Sus scrofa OX=9823 GN=AURKA PE=3 SV=1	AURKA	1.331	0.0196673	Up	45.515	54.7	19	18	19	173563	146555	175221	145168	204808	124197	1.07412	0.906983	1.08439	0.8984	1.26749	0.768614
Biological Process	GO:0033036	2	macromolecule localization	1.18	0.480878	A0A286ZUV8	Eukaryotic translation initiation factor 5A OS=Sus scrofa OX=9823 GN=EIF5A PE=1 SV=1	EIF5A	1.39731	0.02723	Up	16.832	54.5	11	10	11	488463	276432	383974	351656	436974	309005	1.30459	0.7383	1.02552	0.939209	1.16708	0.825294
Biological Process	GO:0008283	2	cell population proliferation	1.38	0.47869	F2Z5N9	Protein pelota homolog OS=Sus scrofa OX=9823 GN=PELO PE=3 SV=3	PELO	1.3805	0.00191352	Up	43.28	21.1	7	7	7	53658.1		52097.7	40027.1	55265.3	37732.8	1.12358		1.09091	0.838154	1.15724	0.790113
Biological Process	GO:0008283	2	cell population proliferation	1.38	0.47869	A0A286ZPG8	Nuclear distribution protein nudE-like 1 OS=Sus scrofa OX=9823 GN=NDEL1 PE=3 SV=1	NDEL1	1.48357	0.0159465	Up	35.553	34.6	10	5	10	195603	112807	157513	140087	192300	114745	1.28538	0.741296	1.03507	0.920557	1.26367	0.754029
Biological Process	GO:0008283	2	cell population proliferation	1.38	0.47869	F1RL02	Mitogen-activated protein kinase OS=Sus scrofa OX=9823 GN=MAPK1 PE=1 SV=4	MAPK1	1.51032	0.0472052	Up	39.365	31	11	9	11	90880.6	52764.3	79691	60173			1.28223	0.744446	1.12435	0.848975
Biological Process	GO:0010628	6	positive regulation of gene expression	1.24	0.47613	F1SHC9	FAST kinase domain-containing protein 2, mitochondrial OS=Sus scrofa OX=9823 GN=FASTKD2 PE=4 SV=2	FASTKD2	1.93613	0.00212583	Up	78.209	10.7	6	6	6	40614.2	21901.9	42405	20977			1.29038	0.695863	1.34728	0.666475
Biological Process	GO:0010628	6	positive regulation of gene expression	1.24	0.47613	F1S8Y2	MMS19 nucleotide excision repair protein OS=Sus scrofa OX=9823 GN=MMS19 PE=1 SV=4	MMS19	1.42756	0.0494457	Up	114.18	23.7	17	4	17	57630	32584.3	46603.2	40294	51824.2		1.25865	0.711647	1.01782	0.880029	1.13185
Biological Process	GO:0010628	6	positive regulation of gene expression	1.24	0.47613	F1SQF8	Calcium/calmodulin dependent protein kinase I OS=Sus scrofa OX=9823 GN=CAMK1 PE=1 SV=3	CAMK1	1.31294	0.00186026	Up	40.6	22.5	7	7	7	83148.6	64392	84543	63330			1.12586	0.87189	1.14474	0.857509
Biological Process	GO:0010628	6	positive regulation of gene expression	1.24	0.47613	A5GFW1	Aurora kinase A OS=Sus scrofa OX=9823 GN=AURKA PE=3 SV=1	AURKA	1.331	0.0196673	Up	45.515	54.7	19	18	19	173563	146555	175221	145168	204808	124197	1.07412	0.906983	1.08439	0.8984	1.26749	0.768614
Biological Process	GO:0010628	6	positive regulation of gene expression	1.24	0.47613	F1RL02	Mitogen-activated protein kinase OS=Sus scrofa OX=9823 GN=MAPK1 PE=1 SV=4	MAPK1	1.51032	0.0472052	Up	39.365	31	11	9	11	90880.6	52764.3	79691	60173			1.28223	0.744446	1.12435	0.848975
Biological Process	GO:0010628	6	positive regulation of gene expression	1.24	0.47613	A0A286ZUV8	Eukaryotic translation initiation factor 5A OS=Sus scrofa OX=9823 GN=EIF5A PE=1 SV=1	EIF5A	1.39731	0.02723	Up	16.832	54.5	11	10	11	488463	276432	383974	351656	436974	309005	1.30459	0.7383	1.02552	0.939209	1.16708	0.825294
Biological Process	GO:0060322	3	head development	1.4	0.47318	A0A5G2QAY2	Formin like 3 OS=Sus scrofa OX=9823 GN=FMNL3 PE=3 SV=1	FMNL3	1.69279	0.0310047	Up	106.38	11.9	10	4	10	345803	178622	302370	204280			1.34152	0.692955	1.17303	0.792493
Biological Process	GO:0060322	3	head development	1.4	0.47318	A0A286ZPG8	Nuclear distribution protein nudE-like 1 OS=Sus scrofa OX=9823 GN=NDEL1 PE=3 SV=1	NDEL1	1.48357	0.0159465	Up	35.553	34.6	10	5	10	195603	112807	157513	140087	192300	114745	1.28538	0.741296	1.03507	0.920557	1.26367	0.754029
Biological Process	GO:0060322	3	head development	1.4	0.47318	F1RL02	Mitogen-activated protein kinase OS=Sus scrofa OX=9823 GN=MAPK1 PE=1 SV=4	MAPK1	1.51032	0.0472052	Up	39.365	31	11	9	11	90880.6	52764.3	79691	60173			1.28223	0.744446	1.12435	0.848975
Biological Process	GO:0006790	3	sulfur compound metabolic process	1.42	0.467788	I3LE12	Hydroxysteroid 17-beta dehydrogenase 12 OS=Sus scrofa OX=9823 GN=HSD17B12 PE=1 SV=3	HSD17B12	1.56576	0.0018848	Up	32.882	30.3	8	8	8	222508	132139	196757	149433	225636	130306	1.26332	0.750235	1.11711	0.848424	1.28108	0.739832
Biological Process	GO:0006790	3	sulfur compound metabolic process	1.42	0.467788	F1S8Y2	MMS19 nucleotide excision repair protein OS=Sus scrofa OX=9823 GN=MMS19 PE=1 SV=4	MMS19	1.42756	0.0494457	Up	114.18	23.7	17	4	17	57630	32584.3	46603.2	40294	51824.2		1.25865	0.711647	1.01782	0.880029	1.13185
Biological Process	GO:0006790	3	sulfur compound metabolic process	1.42	0.467788	A0A287A5D6	3'(2'), 5'-bisphosphate nucleotidase 1 OS=Sus scrofa OX=9823 GN=BPNT1 PE=1 SV=1	BPNT1	1.43368	0.0358977	Up	29.247	55.9	15	15	15	88560	57712.4	73255	69770.1	96717.4	52844.8	1.21077	0.789032	1.00153	0.953882	1.3223	0.722483
Biological Process	GO:0040008	3	regulation of growth	1.43	0.46514	F2Z5W6	Late endosomal/lysosomal adaptor and MAPK and MTOR activator 1 OS=Sus scrofa OX=9823 GN=LAMTOR1 PE=1 SV=1	LAMTOR1	1.33572	0.0489169	Up	17.745	57.8	6	6	6			99869	68058	90906.5	74767.8			1.19747	0.81604	1.09	0.896493
Biological Process	GO:0040008	3	regulation of growth	1.43	0.46514	A0A287A4W6	Ras-related protein Rab-21 OS=Sus scrofa OX=9823 GN=TMEM19 PE=1 SV=1	TMEM19	1.41086	0.0369407	Up	24.132	51.4	10	10	10	118159	91047.7	110231	97596.4	143519	74959.7	1.11556	0.859599	1.04071	0.921426	1.35499	0.707709
Biological Process	GO:0040008	3	regulation of growth	1.43	0.46514	A0A286ZPG8	Nuclear distribution protein nudE-like 1 OS=Sus scrofa OX=9823 GN=NDEL1 PE=3 SV=1	NDEL1	1.48357	0.0159465	Up	35.553	34.6	10	5	10	195603	112807	157513	140087	192300	114745	1.28538	0.741296	1.03507	0.920557	1.26367	0.754029
Biological Process	GO:0009636	3	response to toxic substance	1.47	0.457398	A9CQL8	Prostamide/prostaglandin F synthase OS=Sus scrofa OX=9823 GN=PRXL2B PE=1 SV=1	PRXL2B	1.35573	0.0020965	Up	21.547	28.7	6	6	6	45771.3		44474.7	34740.7	47105.7	32800.3	1.11696		1.08532	0.847779	1.14952	0.800427
Biological Process	GO:0009636	3	response to toxic substance	1.47	0.457398	A0A5G2R9J7	Biphenyl hydrolase like OS=Sus scrofa OX=9823 GN=BPHL PE=1 SV=1	BPHL	1.52408	0.00233201	Up	33.481	44.2	13	13	13	141561	89439.6	127902	98991.4	148055	85517.1	1.22836	0.776086	1.10983	0.858969	1.2847	0.74205
Biological Process	GO:0009636	3	response to toxic substance	1.47	0.457398	F1RL02	Mitogen-activated protein kinase OS=Sus scrofa OX=9823 GN=MAPK1 PE=1 SV=4	MAPK1	1.51032	0.0472052	Up	39.365	31	11	9	11	90880.6	52764.3	79691	60173			1.28223	0.744446	1.12435	0.848975
Biological Process	GO:0050801	5	ion homeostasis	1.48	0.454889	M3VK02	AP-3 complex subunit delta OS=Sus scrofa OX=9823 GN=AP3D1 PE=1 SV=1	AP3D1	1.35881	0.0188962	Up	136.42	20.9	19	19	19	64015.1	44346.8	60259	47111			1.18694	0.822257	1.11729	0.87351
Biological Process	GO:0050801	5	ion homeostasis	1.48	0.454889	F1RL02	Mitogen-activated protein kinase OS=Sus scrofa OX=9823 GN=MAPK1 PE=1 SV=4	MAPK1	1.51032	0.0472052	Up	39.365	31	11	9	11	90880.6	52764.3	79691	60173			1.28223	0.744446	1.12435	0.848975
Biological Process	GO:0050801	5	ion homeostasis	1.48	0.454889	A0A286ZUV8	Eukaryotic translation initiation factor 5A OS=Sus scrofa OX=9823 GN=EIF5A PE=1 SV=1	EIF5A	1.39731	0.02723	Up	16.832	54.5	11	10	11	488463	276432	383974	351656	436974	309005	1.30459	0.7383	1.02552	0.939209	1.16708	0.825294
Biological Process	GO:0048468	3	cell development	1.33	0.45041	A0A5G2QAY2	Formin like 3 OS=Sus scrofa OX=9823 GN=FMNL3 PE=3 SV=1	FMNL3	1.69279	0.0310047	Up	106.38	11.9	10	4	10	345803	178622	302370	204280			1.34152	0.692955	1.17303	0.792493
Biological Process	GO:0048468	3	cell development	1.33	0.45041	A0A287BTE0	Protein arginine methyltransferase 1 OS=Sus scrofa OX=9823 GN=PRMT1 PE=1 SV=1	PRMT1	1.31789	0.0264665	Up	43.393	24.8	6	5	6	21320.8	15162.9	19983	16178			1.17398	0.834908	1.10031	0.890802
Biological Process	GO:0033036	2	macromolecule localization	1.18	0.480878	A0A287BDC2	Microtubule actin crosslinking factor 1 OS=Sus scrofa OX=9823 GN=MACF1 PE=1 SV=2	MACF1	1.39211	0.00665922	Up	509.66	20.4	68	68	68	83510.6	62090.5	79346.4	65349.1	92548.8	56026.8	1.14171	0.848864	1.08478	0.893414	1.26527	0.765965
Biological Process	GO:0033036	2	macromolecule localization	1.18	0.480878	A0A287ASM1	Importin 7 OS=Sus scrofa OX=9823 GN=IPO7 PE=1 SV=2	IPO7	1.32151	4.05716e-05	Up	114.35	19.8	15	15	15	80176.1	60517.8	79975	60670			1.13992	0.860426	1.13706	0.862589
Biological Process	GO:0033036	2	macromolecule localization	1.18	0.480878	A0A5G2QP96	Signal sequence receptor subunit alpha OS=Sus scrofa OX=9823 GN=SSR1 PE=1 SV=1	SSR1	1.35319	0.00332267	Up	31.932	12.6	3	3	3	73722.9	53150.8	71923	54481			1.1643	0.839408	1.13588	0.860415
Biological Process	GO:0033036	2	macromolecule localization	1.18	0.480878	M3VK02	AP-3 complex subunit delta OS=Sus scrofa OX=9823 GN=AP3D1 PE=1 SV=1	AP3D1	1.35881	0.0188962	Up	136.42	20.9	19	19	19	64015.1	44346.8	60259	47111			1.18694	0.822257	1.11729	0.87351
Biological Process	GO:0033043	5	regulation of organelle organization	1.24	0.499358	A5GFN6	mRNA export factor OS=Sus scrofa OX=9823 GN=RAE1 PE=3 SV=1	RAE1	1.7606	0.0296472	Up	41.025	48.1	14	14	14	43501.2	30930.4	42746.7	31476.4	61897.4	21737.8	1.12363	0.798927	1.10414	0.813029	1.5988	0.561482
Biological Process	GO:0033043	5	regulation of organelle organization	1.24	0.499358	A0A5G2QPE1	Calcium-activated neutral proteinase 2 OS=Sus scrofa OX=9823 GN=CAPN2 PE=1 SV=1	CAPN2	1.42661	0.035854	Up	79.891	24.9	15	15	15	114228	70377.8	91214.9	88133.7	117937	68164.7	1.246	0.767681	0.994971	0.961361	1.28645	0.743539
Biological Process	GO:0033043	5	regulation of organelle organization	1.24	0.499358	A0A287BNN0	Coiled-coil domain containing 88A OS=Sus scrofa OX=9823 GN=CCDC88A PE=1 SV=2	CCDC88A	1.8131	0.00298248	Up	189.59	7.9	11	11	11	74693.1	36263.5	65793.6	41168.7	70102.3		1.29666	0.629529	1.14217	0.714681	1.21696
Biological Process	GO:0033043	5	regulation of organelle organization	1.24	0.499358	A5GFW1	Aurora kinase A OS=Sus scrofa OX=9823 GN=AURKA PE=3 SV=1	AURKA	1.331	0.0196673	Up	45.515	54.7	19	18	19	173563	146555	175221	145168	204808	124197	1.07412	0.906983	1.08439	0.8984	1.26749	0.768614
Biological Process	GO:0033043	5	regulation of organelle organization	1.24	0.499358	F1RL02	Mitogen-activated protein kinase OS=Sus scrofa OX=9823 GN=MAPK1 PE=1 SV=4	MAPK1	1.51032	0.0472052	Up	39.365	31	11	9	11	90880.6	52764.3	79691	60173			1.28223	0.744446	1.12435	0.848975
Biological Process	GO:0009719	2	response to endogenous stimulus	1.26	0.494363	F1S8Y2	MMS19 nucleotide excision repair protein OS=Sus scrofa OX=9823 GN=MMS19 PE=1 SV=4	MMS19	1.42756	0.0494457	Up	114.18	23.7	17	4	17	57630	32584.3	46603.2	40294	51824.2		1.25865	0.711647	1.01782	0.880029	1.13185
Biological Process	GO:0009719	2	response to endogenous stimulus	1.26	0.494363	F2Z5W6	Late endosomal/lysosomal adaptor and MAPK and MTOR activator 1 OS=Sus scrofa OX=9823 GN=LAMTOR1 PE=1 SV=1	LAMTOR1	1.33572	0.0489169	Up	17.745	57.8	6	6	6			99869	68058	90906.5	74767.8			1.19747	0.81604	1.09	0.896493
Biological Process	GO:0009719	2	response to endogenous stimulus	1.26	0.494363	A0A5G2QPE1	Calcium-activated neutral proteinase 2 OS=Sus scrofa OX=9823 GN=CAPN2 PE=1 SV=1	CAPN2	1.42661	0.035854	Up	79.891	24.9	15	15	15	114228	70377.8	91214.9	88133.7	117937	68164.7	1.246	0.767681	0.994971	0.961361	1.28645	0.743539
Biological Process	GO:0009719	2	response to endogenous stimulus	1.26	0.494363	A5GFW1	Aurora kinase A OS=Sus scrofa OX=9823 GN=AURKA PE=3 SV=1	AURKA	1.331	0.0196673	Up	45.515	54.7	19	18	19	173563	146555	175221	145168	204808	124197	1.07412	0.906983	1.08439	0.8984	1.26749	0.768614
Biological Process	GO:0009719	2	response to endogenous stimulus	1.26	0.494363	A0A286ZPG8	Nuclear distribution protein nudE-like 1 OS=Sus scrofa OX=9823 GN=NDEL1 PE=3 SV=1	NDEL1	1.48357	0.0159465	Up	35.553	34.6	10	5	10	195603	112807	157513	140087	192300	114745	1.28538	0.741296	1.03507	0.920557	1.26367	0.754029
Biological Process	GO:0009719	2	response to endogenous stimulus	1.26	0.494363	F1RL02	Mitogen-activated protein kinase OS=Sus scrofa OX=9823 GN=MAPK1 PE=1 SV=4	MAPK1	1.51032	0.0472052	Up	39.365	31	11	9	11	90880.6	52764.3	79691	60173			1.28223	0.744446	1.12435	0.848975
Biological Process	GO:0009719	2	response to endogenous stimulus	1.26	0.494363	A0A286ZUV8	Eukaryotic translation initiation factor 5A OS=Sus scrofa OX=9823 GN=EIF5A PE=1 SV=1	EIF5A	1.39731	0.02723	Up	16.832	54.5	11	10	11	488463	276432	383974	351656	436974	309005	1.30459	0.7383	1.02552	0.939209	1.16708	0.825294
Biological Process	GO:0048870	2	cell motility	1.35	0.487157	A0A5G2QAY2	Formin like 3 OS=Sus scrofa OX=9823 GN=FMNL3 PE=3 SV=1	FMNL3	1.69279	0.0310047	Up	106.38	11.9	10	4	10	345803	178622	302370	204280			1.34152	0.692955	1.17303	0.792493
Biological Process	GO:0048870	2	cell motility	1.35	0.487157	A0A287BNN0	Coiled-coil domain containing 88A OS=Sus scrofa OX=9823 GN=CCDC88A PE=1 SV=2	CCDC88A	1.8131	0.00298248	Up	189.59	7.9	11	11	11	74693.1	36263.5	65793.6	41168.7	70102.3		1.29666	0.629529	1.14217	0.714681	1.21696
Biological Process	GO:0048468	3	cell development	1.33	0.45041	A0A286ZWN9	Retinol dehydrogenase 13 OS=Sus scrofa OX=9823 GN=RDH13 PE=3 SV=1	RDH13	1.30018	1.47314e-05	Up	36.206	48.5	15	15	15	112006		111481	86551.2	112532	85742.8	1.10174		1.09658	0.851357	1.10692	0.843405
Biological Process	GO:0048870	2	cell motility	1.35	0.487157	A0A286ZPG8	Nuclear distribution protein nudE-like 1 OS=Sus scrofa OX=9823 GN=NDEL1 PE=3 SV=1	NDEL1	1.48357	0.0159465	Up	35.553	34.6	10	5	10	195603	112807	157513	140087	192300	114745	1.28538	0.741296	1.03507	0.920557	1.26367	0.754029
Biological Process	GO:0051674	2	localization of cell	1.35	0.487157	A0A287BNN0	Coiled-coil domain containing 88A OS=Sus scrofa OX=9823 GN=CCDC88A PE=1 SV=2	CCDC88A	1.8131	0.00298248	Up	189.59	7.9	11	11	11	74693.1	36263.5	65793.6	41168.7	70102.3		1.29666	0.629529	1.14217	0.714681	1.21696
Biological Process	GO:0051674	2	localization of cell	1.35	0.487157	A0A286ZPG8	Nuclear distribution protein nudE-like 1 OS=Sus scrofa OX=9823 GN=NDEL1 PE=3 SV=1	NDEL1	1.48357	0.0159465	Up	35.553	34.6	10	5	10	195603	112807	157513	140087	192300	114745	1.28538	0.741296	1.03507	0.920557	1.26367	0.754029
Biological Process	GO:0009057	4	macromolecule catabolic process	1.3	0.485271	I3LD12	RBR-type E3 ubiquitin transferase OS=Sus scrofa OX=9823 GN=BBS4 PE=4 SV=3	BBS4	1.38715	0.0213786	Up	59.586	27.4	11	11	11	63945.2	41582.3	53575.2	49631	65402.3	40655.8	1.21881	0.792568	1.02115	0.945977	1.24658	0.774909
Biological Process	GO:0009057	4	macromolecule catabolic process	1.3	0.485271	F2Z5N9	Protein pelota homolog OS=Sus scrofa OX=9823 GN=PELO PE=3 SV=3	PELO	1.3805	0.00191352	Up	43.28	21.1	7	7	7	53658.1		52097.7	40027.1	55265.3	37732.8	1.12358		1.09091	0.838154	1.15724	0.790113
Biological Process	GO:0009057	4	macromolecule catabolic process	1.3	0.485271	A0A5G2QUG8	26S proteasome non-ATPase regulatory subunit 1 OS=Sus scrofa OX=9823 GN=PSMD1 PE=1 SV=1	PSMD1	1.34328	0.0270458	Up	104.65	39.8	30	30	30	144264	108683	130931	119750	161813	96896	1.13543	0.855392	1.0305	0.942497	1.27356	0.762622
Biological Process	GO:0009057	4	macromolecule catabolic process	1.3	0.485271	A0A5G2QPE1	Calcium-activated neutral proteinase 2 OS=Sus scrofa OX=9823 GN=CAPN2 PE=1 SV=1	CAPN2	1.42661	0.035854	Up	79.891	24.9	15	15	15	114228	70377.8	91214.9	88133.7	117937	68164.7	1.246	0.767681	0.994971	0.961361	1.28645	0.743539
Biological Process	GO:0009057	4	macromolecule catabolic process	1.3	0.485271	A0A288CG47	26S proteasome non-ATPase regulatory subunit 4 OS=Sus scrofa OX=9823 GN=PSMD4 PE=1 SV=1	PSMD4	1.36184	0.00237361	Up	41.106	27.1	8	2	8	116338		112852	88053	119932	82854.6	1.11857		1.08505	0.846614	1.15313	0.796632
Biological Process	GO:0009057	4	macromolecule catabolic process	1.3	0.485271	A0A287AEH0	Proteasome 26S subunit, non-ATPase 7 OS=Sus scrofa OX=9823 GN=PSMD7 PE=1 SV=1	PSMD7	2.4191	0.018249	Up	37.011	33.6	12	12	12	83764.7		70002.2	41214.6	100233	28784.1	1.29267		1.08029	0.63603	1.54681	0.4442
Biological Process	GO:0009057	4	macromolecule catabolic process	1.3	0.485271	A5GFW1	Aurora kinase A OS=Sus scrofa OX=9823 GN=AURKA PE=3 SV=1	AURKA	1.331	0.0196673	Up	45.515	54.7	19	18	19	173563	146555	175221	145168	204808	124197	1.07412	0.906983	1.08439	0.8984	1.26749	0.768614
Biological Process	GO:0033036	2	macromolecule localization	1.18	0.480878	K7GL59	Rab proteins geranylgeranyltransferase component A OS=Sus scrofa OX=9823 GN=CHM PE=3 SV=2	CHM	1.43011	0.00116189	Up	73.101	28.2	13	13	13	81077.1	50638.9	73000.3	56241.7	76015.5	54010.8	1.2442	0.777099	1.12025	0.863078	1.16653	0.828843
Biological Process	GO:0033036	2	macromolecule localization	1.18	0.480878	F1SGZ8	Twinfilin actin binding protein 1 OS=Sus scrofa OX=9823 GN=TWF1 PE=1 SV=1	TWF1	1.41931	0.017984	Up	40.266	18.9	7	7	7	97457.8	88458.2	119718	72010.5	116032	74298.1	1.02953	0.93446	1.26468	0.760709	1.22574	0.784874
Biological Process	GO:0033036	2	macromolecule localization	1.18	0.480878	F1RRJ4	Exportin 5 OS=Sus scrofa OX=9823 GN=XPO5 PE=1 SV=3	XPO5	2.10454	0.0333985	Up	132.11	16.3	15	15	15	221608	86446.3	181930	105300			1.48909	0.580874	1.22247	0.707561
Biological Process	GO:0033036	2	macromolecule localization	1.18	0.480878	A5GFN6	mRNA export factor OS=Sus scrofa OX=9823 GN=RAE1 PE=3 SV=1	RAE1	1.7606	0.0296472	Up	41.025	48.1	14	14	14	43501.2	30930.4	42746.7	31476.4	61897.4	21737.8	1.12363	0.798927	1.10414	0.813029	1.5988	0.561482
Biological Process	GO:0033036	2	macromolecule localization	1.18	0.480878	F2Z5W6	Late endosomal/lysosomal adaptor and MAPK and MTOR activator 1 OS=Sus scrofa OX=9823 GN=LAMTOR1 PE=1 SV=1	LAMTOR1	1.33572	0.0489169	Up	17.745	57.8	6	6	6			99869	68058	90906.5	74767.8			1.19747	0.81604	1.09	0.896493
Biological Process	GO:0051674	2	localization of cell	1.35	0.487157	A0A5G2QAY2	Formin like 3 OS=Sus scrofa OX=9823 GN=FMNL3 PE=3 SV=1	FMNL3	1.69279	0.0310047	Up	106.38	11.9	10	4	10	345803	178622	302370	204280			1.34152	0.692955	1.17303	0.792493
Biological Process	GO:0016197	4	endosomal transport	1.47	0.396268	F2Z5W6	Late endosomal/lysosomal adaptor and MAPK and MTOR activator 1 OS=Sus scrofa OX=9823 GN=LAMTOR1 PE=1 SV=1	LAMTOR1	1.33572	0.0489169	Up	17.745	57.8	6	6	6			99869	68058	90906.5	74767.8			1.19747	0.81604	1.09	0.896493
Biological Process	GO:0048468	3	cell development	1.33	0.45041	A5GFW1	Aurora kinase A OS=Sus scrofa OX=9823 GN=AURKA PE=3 SV=1	AURKA	1.331	0.0196673	Up	45.515	54.7	19	18	19	173563	146555	175221	145168	204808	124197	1.07412	0.906983	1.08439	0.8984	1.26749	0.768614
Biological Process	GO:0048468	3	cell development	1.33	0.45041	F1RL02	Mitogen-activated protein kinase OS=Sus scrofa OX=9823 GN=MAPK1 PE=1 SV=4	MAPK1	1.51032	0.0472052	Up	39.365	31	11	9	11	90880.6	52764.3	79691	60173			1.28223	0.744446	1.12435	0.848975
Biological Process	GO:0090066	3	regulation of anatomical structure size	1.63	0.430125	F1SGZ8	Twinfilin actin binding protein 1 OS=Sus scrofa OX=9823 GN=TWF1 PE=1 SV=1	TWF1	1.41931	0.017984	Up	40.266	18.9	7	7	7	97457.8	88458.2	119718	72010.5	116032	74298.1	1.02953	0.93446	1.26468	0.760709	1.22574	0.784874
Biological Process	GO:0090066	3	regulation of anatomical structure size	1.63	0.430125	A0A287A4W6	Ras-related protein Rab-21 OS=Sus scrofa OX=9823 GN=TMEM19 PE=1 SV=1	TMEM19	1.41086	0.0369407	Up	24.132	51.4	10	10	10	118159	91047.7	110231	97596.4	143519	74959.7	1.11556	0.859599	1.04071	0.921426	1.35499	0.707709
Biological Process	GO:0090066	3	regulation of anatomical structure size	1.63	0.430125	A0A286ZPG8	Nuclear distribution protein nudE-like 1 OS=Sus scrofa OX=9823 GN=NDEL1 PE=3 SV=1	NDEL1	1.48357	0.0159465	Up	35.553	34.6	10	5	10	195603	112807	157513	140087	192300	114745	1.28538	0.741296	1.03507	0.920557	1.26367	0.754029
Biological Process	GO:0030155	4	regulation of cell adhesion	1.67	0.424423	I3LE12	Hydroxysteroid 17-beta dehydrogenase 12 OS=Sus scrofa OX=9823 GN=HSD17B12 PE=1 SV=3	HSD17B12	1.56576	0.0018848	Up	32.882	30.3	8	8	8	222508	132139	196757	149433	225636	130306	1.26332	0.750235	1.11711	0.848424	1.28108	0.739832
Biological Process	GO:0030155	4	regulation of cell adhesion	1.67	0.424423	M3VK02	AP-3 complex subunit delta OS=Sus scrofa OX=9823 GN=AP3D1 PE=1 SV=1	AP3D1	1.35881	0.0188962	Up	136.42	20.9	19	19	19	64015.1	44346.8	60259	47111			1.18694	0.822257	1.11729	0.87351
Biological Process	GO:0030155	4	regulation of cell adhesion	1.67	0.424423	A0A287BDC2	Microtubule actin crosslinking factor 1 OS=Sus scrofa OX=9823 GN=MACF1 PE=1 SV=2	MACF1	1.39211	0.00665922	Up	509.66	20.4	68	68	68	83510.6	62090.5	79346.4	65349.1	92548.8	56026.8	1.14171	0.848864	1.08478	0.893414	1.26527	0.765965
Biological Process	GO:0007275	2	multicellular organism development	1.19	0.41427	Q29307	ATPase inhibitor, mitochondrial OS=Sus scrofa OX=9823 GN=ATP5IF1 PE=1 SV=2	ATP5IF1	1.3994	0.0372019	Up	12.183	24.1	4	4	4	344410	293861	376588		411774	245787	1.02967	0.87855	1.12588		1.23107	0.734824
Biological Process	GO:0007275	2	multicellular organism development	1.19	0.41427	K7GL59	Rab proteins geranylgeranyltransferase component A OS=Sus scrofa OX=9823 GN=CHM PE=3 SV=2	CHM	1.43011	0.00116189	Up	73.101	28.2	13	13	13	81077.1	50638.9	73000.3	56241.7	76015.5	54010.8	1.2442	0.777099	1.12025	0.863078	1.16653	0.828843
Biological Process	GO:0007275	2	multicellular organism development	1.19	0.41427	F1RFM7	Aminoacyl tRNA synthase complex-interacting multifunctional protein 2 OS=Sus scrofa OX=9823 GN=AIMP2 PE=1 SV=2	AIMP2	1.30014	0.0421758	Up	35.185	24.1	5	5	5			53373	44415	57745.7	41051.8			1.086	0.903729	1.17497	0.835296
Biological Process	GO:0007275	2	multicellular organism development	1.19	0.41427	A0A5G2QPE1	Calcium-activated neutral proteinase 2 OS=Sus scrofa OX=9823 GN=CAPN2 PE=1 SV=1	CAPN2	1.42661	0.035854	Up	79.891	24.9	15	15	15	114228	70377.8	91214.9	88133.7	117937	68164.7	1.246	0.767681	0.994971	0.961361	1.28645	0.743539
Biological Process	GO:0007275	2	multicellular organism development	1.19	0.41427	A0A5G2QAY2	Formin like 3 OS=Sus scrofa OX=9823 GN=FMNL3 PE=3 SV=1	FMNL3	1.69279	0.0310047	Up	106.38	11.9	10	4	10	345803	178622	302370	204280			1.34152	0.692955	1.17303	0.792493
Biological Process	GO:0007275	2	multicellular organism development	1.19	0.41427	A0A287BTE0	Protein arginine methyltransferase 1 OS=Sus scrofa OX=9823 GN=PRMT1 PE=1 SV=1	PRMT1	1.31789	0.0264665	Up	43.393	24.8	6	5	6	21320.8	15162.9	19983	16178			1.17398	0.834908	1.10031	0.890802
Biological Process	GO:0007275	2	multicellular organism development	1.19	0.41427	F1SQF8	Calcium/calmodulin dependent protein kinase I OS=Sus scrofa OX=9823 GN=CAMK1 PE=1 SV=3	CAMK1	1.31294	0.00186026	Up	40.6	22.5	7	7	7	83148.6	64392	84543	63330			1.12586	0.87189	1.14474	0.857509
Biological Process	GO:0007275	2	multicellular organism development	1.19	0.41427	A0A287BDC2	Microtubule actin crosslinking factor 1 OS=Sus scrofa OX=9823 GN=MACF1 PE=1 SV=2	MACF1	1.39211	0.00665922	Up	509.66	20.4	68	68	68	83510.6	62090.5	79346.4	65349.1	92548.8	56026.8	1.14171	0.848864	1.08478	0.893414	1.26527	0.765965
Biological Process	GO:0007275	2	multicellular organism development	1.19	0.41427	A0A287A5D6	3'(2'), 5'-bisphosphate nucleotidase 1 OS=Sus scrofa OX=9823 GN=BPNT1 PE=1 SV=1	BPNT1	1.43368	0.0358977	Up	29.247	55.9	15	15	15	88560	57712.4	73255	69770.1	96717.4	52844.8	1.21077	0.789032	1.00153	0.953882	1.3223	0.722483
Biological Process	GO:0007275	2	multicellular organism development	1.19	0.41427	A0A287A4W6	Ras-related protein Rab-21 OS=Sus scrofa OX=9823 GN=TMEM19 PE=1 SV=1	TMEM19	1.41086	0.0369407	Up	24.132	51.4	10	10	10	118159	91047.7	110231	97596.4	143519	74959.7	1.11556	0.859599	1.04071	0.921426	1.35499	0.707709
Biological Process	GO:0007275	2	multicellular organism development	1.19	0.41427	A0A287BNN0	Coiled-coil domain containing 88A OS=Sus scrofa OX=9823 GN=CCDC88A PE=1 SV=2	CCDC88A	1.8131	0.00298248	Up	189.59	7.9	11	11	11	74693.1	36263.5	65793.6	41168.7	70102.3		1.29666	0.629529	1.14217	0.714681	1.21696
Biological Process	GO:0007275	2	multicellular organism development	1.19	0.41427	A0A286ZWN9	Retinol dehydrogenase 13 OS=Sus scrofa OX=9823 GN=RDH13 PE=3 SV=1	RDH13	1.30018	1.47314e-05	Up	36.206	48.5	15	15	15	112006		111481	86551.2	112532	85742.8	1.10174		1.09658	0.851357	1.10692	0.843405
Biological Process	GO:0007275	2	multicellular organism development	1.19	0.41427	A5GFW1	Aurora kinase A OS=Sus scrofa OX=9823 GN=AURKA PE=3 SV=1	AURKA	1.331	0.0196673	Up	45.515	54.7	19	18	19	173563	146555	175221	145168	204808	124197	1.07412	0.906983	1.08439	0.8984	1.26749	0.768614
Biological Process	GO:0007275	2	multicellular organism development	1.19	0.41427	A0A286ZPG8	Nuclear distribution protein nudE-like 1 OS=Sus scrofa OX=9823 GN=NDEL1 PE=3 SV=1	NDEL1	1.48357	0.0159465	Up	35.553	34.6	10	5	10	195603	112807	157513	140087	192300	114745	1.28538	0.741296	1.03507	0.920557	1.26367	0.754029
Biological Process	GO:0007275	2	multicellular organism development	1.19	0.41427	F1RL02	Mitogen-activated protein kinase OS=Sus scrofa OX=9823 GN=MAPK1 PE=1 SV=4	MAPK1	1.51032	0.0472052	Up	39.365	31	11	9	11	90880.6	52764.3	79691	60173			1.28223	0.744446	1.12435	0.848975
Biological Process	GO:0045184	3	establishment of protein localization	1.29	0.407089	K7GL59	Rab proteins geranylgeranyltransferase component A OS=Sus scrofa OX=9823 GN=CHM PE=3 SV=2	CHM	1.43011	0.00116189	Up	73.101	28.2	13	13	13	81077.1	50638.9	73000.3	56241.7	76015.5	54010.8	1.2442	0.777099	1.12025	0.863078	1.16653	0.828843
Biological Process	GO:0045184	3	establishment of protein localization	1.29	0.407089	F1RRJ4	Exportin 5 OS=Sus scrofa OX=9823 GN=XPO5 PE=1 SV=3	XPO5	2.10454	0.0333985	Up	132.11	16.3	15	15	15	221608	86446.3	181930	105300			1.48909	0.580874	1.22247	0.707561
Biological Process	GO:0045184	3	establishment of protein localization	1.29	0.407089	A5GFN6	mRNA export factor OS=Sus scrofa OX=9823 GN=RAE1 PE=3 SV=1	RAE1	1.7606	0.0296472	Up	41.025	48.1	14	14	14	43501.2	30930.4	42746.7	31476.4	61897.4	21737.8	1.12363	0.798927	1.10414	0.813029	1.5988	0.561482
Biological Process	GO:0045184	3	establishment of protein localization	1.29	0.407089	M3VK02	AP-3 complex subunit delta OS=Sus scrofa OX=9823 GN=AP3D1 PE=1 SV=1	AP3D1	1.35881	0.0188962	Up	136.42	20.9	19	19	19	64015.1	44346.8	60259	47111			1.18694	0.822257	1.11729	0.87351
Biological Process	GO:0045184	3	establishment of protein localization	1.29	0.407089	A0A5G2QP96	Signal sequence receptor subunit alpha OS=Sus scrofa OX=9823 GN=SSR1 PE=1 SV=1	SSR1	1.35319	0.00332267	Up	31.932	12.6	3	3	3	73722.9	53150.8	71923	54481			1.1643	0.839408	1.13588	0.860415
Biological Process	GO:0045184	3	establishment of protein localization	1.29	0.407089	A0A287ASM1	Importin 7 OS=Sus scrofa OX=9823 GN=IPO7 PE=1 SV=2	IPO7	1.32151	4.05716e-05	Up	114.35	19.8	15	15	15	80176.1	60517.8	79975	60670			1.13992	0.860426	1.13706	0.862589
Biological Process	GO:0045184	3	establishment of protein localization	1.29	0.407089	A0A287BDC2	Microtubule actin crosslinking factor 1 OS=Sus scrofa OX=9823 GN=MACF1 PE=1 SV=2	MACF1	1.39211	0.00665922	Up	509.66	20.4	68	68	68	83510.6	62090.5	79346.4	65349.1	92548.8	56026.8	1.14171	0.848864	1.08478	0.893414	1.26527	0.765965
Biological Process	GO:0045184	3	establishment of protein localization	1.29	0.407089	A0A287A021	Nuclear transport factor 2 OS=Sus scrofa OX=9823 GN=NUTF2 PE=1 SV=1	NUTF2	1.56915	0.0441483	Up	11.873	55.3	3	3	3	320847	200194	261138	245969	381974	168158	1.21974	0.76106	0.992744	0.935077	1.45211	0.639269
Biological Process	GO:0045862	7	positive regulation of proteolysis	1.63	0.430125	A5GFW1	Aurora kinase A OS=Sus scrofa OX=9823 GN=AURKA PE=3 SV=1	AURKA	1.331	0.0196673	Up	45.515	54.7	19	18	19	173563	146555	175221	145168	204808	124197	1.07412	0.906983	1.08439	0.8984	1.26749	0.768614
Biological Process	GO:0045862	7	positive regulation of proteolysis	1.63	0.430125	F1SFR3	Separase OS=Sus scrofa OX=9823 GN=ESPL1 PE=4 SV=3	ESPL1	1.57495	0.0267361	Up	230.12	11.8	18	18	18	46370.2	29884.7	39859.7	34765.9	55159.1	25122.9	1.20357	0.775679	1.03459	0.902376	1.4317	0.652085
Biological Process	GO:0045862	7	positive regulation of proteolysis	1.63	0.430125	I3LD12	RBR-type E3 ubiquitin transferase OS=Sus scrofa OX=9823 GN=BBS4 PE=4 SV=3	BBS4	1.38715	0.0213786	Up	59.586	27.4	11	11	11	63945.2	41582.3	53575.2	49631	65402.3	40655.8	1.21881	0.792568	1.02115	0.945977	1.24658	0.774909
Biological Process	GO:0034660	6	ncRNA metabolic process	1.6	0.4342	F1RFM7	Aminoacyl tRNA synthase complex-interacting multifunctional protein 2 OS=Sus scrofa OX=9823 GN=AIMP2 PE=1 SV=2	AIMP2	1.30014	0.0421758	Up	35.185	24.1	5	5	5			53373	44415	57745.7	41051.8			1.086	0.903729	1.17497	0.835296
Biological Process	GO:0016477	3	cell migration	1.5	0.449989	A0A5G2QAY2	Formin like 3 OS=Sus scrofa OX=9823 GN=FMNL3 PE=3 SV=1	FMNL3	1.69279	0.0310047	Up	106.38	11.9	10	4	10	345803	178622	302370	204280			1.34152	0.692955	1.17303	0.792493
Biological Process	GO:0016477	3	cell migration	1.5	0.449989	A0A287BNN0	Coiled-coil domain containing 88A OS=Sus scrofa OX=9823 GN=CCDC88A PE=1 SV=2	CCDC88A	1.8131	0.00298248	Up	189.59	7.9	11	11	11	74693.1	36263.5	65793.6	41168.7	70102.3		1.29666	0.629529	1.14217	0.714681	1.21696
Biological Process	GO:0016477	3	cell migration	1.5	0.449989	A0A286ZPG8	Nuclear distribution protein nudE-like 1 OS=Sus scrofa OX=9823 GN=NDEL1 PE=3 SV=1	NDEL1	1.48357	0.0159465	Up	35.553	34.6	10	5	10	195603	112807	157513	140087	192300	114745	1.28538	0.741296	1.03507	0.920557	1.26367	0.754029
Biological Process	GO:0009896	5	positive regulation of catabolic process	1.53	0.445252	I3LD12	RBR-type E3 ubiquitin transferase OS=Sus scrofa OX=9823 GN=BBS4 PE=4 SV=3	BBS4	1.38715	0.0213786	Up	59.586	27.4	11	11	11	63945.2	41582.3	53575.2	49631	65402.3	40655.8	1.21881	0.792568	1.02115	0.945977	1.24658	0.774909
Biological Process	GO:0009896	5	positive regulation of catabolic process	1.53	0.445252	F1SFR3	Separase OS=Sus scrofa OX=9823 GN=ESPL1 PE=4 SV=3	ESPL1	1.57495	0.0267361	Up	230.12	11.8	18	18	18	46370.2	29884.7	39859.7	34765.9	55159.1	25122.9	1.20357	0.775679	1.03459	0.902376	1.4317	0.652085
Biological Process	GO:0009896	5	positive regulation of catabolic process	1.53	0.445252	A5GFW1	Aurora kinase A OS=Sus scrofa OX=9823 GN=AURKA PE=3 SV=1	AURKA	1.331	0.0196673	Up	45.515	54.7	19	18	19	173563	146555	175221	145168	204808	124197	1.07412	0.906983	1.08439	0.8984	1.26749	0.768614
Biological Process	GO:0051347	5	positive regulation of transferase activity	1.54	0.442948	F1SQF8	Calcium/calmodulin dependent protein kinase I OS=Sus scrofa OX=9823 GN=CAMK1 PE=1 SV=3	CAMK1	1.31294	0.00186026	Up	40.6	22.5	7	7	7	83148.6	64392	84543	63330			1.12586	0.87189	1.14474	0.857509
Biological Process	GO:0051347	5	positive regulation of transferase activity	1.54	0.442948	A0A287BNN0	Coiled-coil domain containing 88A OS=Sus scrofa OX=9823 GN=CCDC88A PE=1 SV=2	CCDC88A	1.8131	0.00298248	Up	189.59	7.9	11	11	11	74693.1	36263.5	65793.6	41168.7	70102.3		1.29666	0.629529	1.14217	0.714681	1.21696
Biological Process	GO:0051347	5	positive regulation of transferase activity	1.54	0.442948	F1RL02	Mitogen-activated protein kinase OS=Sus scrofa OX=9823 GN=MAPK1 PE=1 SV=4	MAPK1	1.51032	0.0472052	Up	39.365	31	11	9	11	90880.6	52764.3	79691	60173			1.28223	0.744446	1.12435	0.848975
Biological Process	GO:0033365	5	protein localization to organelle	1.38	0.441377	A5GFN6	mRNA export factor OS=Sus scrofa OX=9823 GN=RAE1 PE=3 SV=1	RAE1	1.7606	0.0296472	Up	41.025	48.1	14	14	14	43501.2	30930.4	42746.7	31476.4	61897.4	21737.8	1.12363	0.798927	1.10414	0.813029	1.5988	0.561482
Biological Process	GO:0033365	5	protein localization to organelle	1.38	0.441377	M3VK02	AP-3 complex subunit delta OS=Sus scrofa OX=9823 GN=AP3D1 PE=1 SV=1	AP3D1	1.35881	0.0188962	Up	136.42	20.9	19	19	19	64015.1	44346.8	60259	47111			1.18694	0.822257	1.11729	0.87351
Biological Process	GO:0033365	5	protein localization to organelle	1.38	0.441377	A0A287ASM1	Importin 7 OS=Sus scrofa OX=9823 GN=IPO7 PE=1 SV=2	IPO7	1.32151	4.05716e-05	Up	114.35	19.8	15	15	15	80176.1	60517.8	79975	60670			1.13992	0.860426	1.13706	0.862589
Biological Process	GO:0033365	5	protein localization to organelle	1.38	0.441377	A0A287BDC2	Microtubule actin crosslinking factor 1 OS=Sus scrofa OX=9823 GN=MACF1 PE=1 SV=2	MACF1	1.39211	0.00665922	Up	509.66	20.4	68	68	68	83510.6	62090.5	79346.4	65349.1	92548.8	56026.8	1.14171	0.848864	1.08478	0.893414	1.26527	0.765965
Biological Process	GO:0033365	5	protein localization to organelle	1.38	0.441377	A0A287A021	Nuclear transport factor 2 OS=Sus scrofa OX=9823 GN=NUTF2 PE=1 SV=1	NUTF2	1.56915	0.0441483	Up	11.873	55.3	3	3	3	320847	200194	261138	245969	381974	168158	1.21974	0.76106	0.992744	0.935077	1.45211	0.639269
Biological Process	GO:0048468	3	cell development	1.33	0.45041	A0A286ZPG8	Nuclear distribution protein nudE-like 1 OS=Sus scrofa OX=9823 GN=NDEL1 PE=3 SV=1	NDEL1	1.48357	0.0159465	Up	35.553	34.6	10	5	10	195603	112807	157513	140087	192300	114745	1.28538	0.741296	1.03507	0.920557	1.26367	0.754029
Biological Process	GO:0033365	5	protein localization to organelle	1.38	0.441377	A5GFW1	Aurora kinase A OS=Sus scrofa OX=9823 GN=AURKA PE=3 SV=1	AURKA	1.331	0.0196673	Up	45.515	54.7	19	18	19	173563	146555	175221	145168	204808	124197	1.07412	0.906983	1.08439	0.8984	1.26749	0.768614
Biological Process	GO:0065003	5	protein-containing complex assembly	1.23	0.440126	K7GL59	Rab proteins geranylgeranyltransferase component A OS=Sus scrofa OX=9823 GN=CHM PE=3 SV=2	CHM	1.43011	0.00116189	Up	73.101	28.2	13	13	13	81077.1	50638.9	73000.3	56241.7	76015.5	54010.8	1.2442	0.777099	1.12025	0.863078	1.16653	0.828843
Biological Process	GO:0065003	5	protein-containing complex assembly	1.23	0.440126	F1ST73	Glyoxylate and hydroxypyruvate reductase OS=Sus scrofa OX=9823 GN=GRHPR PE=1 SV=3	GRHPR	1.30185	0.00479001	Up	35.824	50	20	20	20	1.21392e+06	818285	1.09263e+06	909115	1.10868e+06	895960	1.20616	0.813055	1.08565	0.903306	1.10159	0.890235
Biological Process	GO:0065003	5	protein-containing complex assembly	1.23	0.440126	F1SHC9	FAST kinase domain-containing protein 2, mitochondrial OS=Sus scrofa OX=9823 GN=FASTKD2 PE=4 SV=2	FASTKD2	1.93613	0.00212583	Up	78.209	10.7	6	6	6	40614.2	21901.9	42405	20977			1.29038	0.695863	1.34728	0.666475
Biological Process	GO:0065003	5	protein-containing complex assembly	1.23	0.440126	F1RFM7	Aminoacyl tRNA synthase complex-interacting multifunctional protein 2 OS=Sus scrofa OX=9823 GN=AIMP2 PE=1 SV=2	AIMP2	1.30014	0.0421758	Up	35.185	24.1	5	5	5			53373	44415	57745.7	41051.8			1.086	0.903729	1.17497	0.835296
Biological Process	GO:0065003	5	protein-containing complex assembly	1.23	0.440126	A0A5G2QAY2	Formin like 3 OS=Sus scrofa OX=9823 GN=FMNL3 PE=3 SV=1	FMNL3	1.69279	0.0310047	Up	106.38	11.9	10	4	10	345803	178622	302370	204280			1.34152	0.692955	1.17303	0.792493
Biological Process	GO:0065003	5	protein-containing complex assembly	1.23	0.440126	A0A288CG47	26S proteasome non-ATPase regulatory subunit 4 OS=Sus scrofa OX=9823 GN=PSMD4 PE=1 SV=1	PSMD4	1.36184	0.00237361	Up	41.106	27.1	8	2	8	116338		112852	88053	119932	82854.6	1.11857		1.08505	0.846614	1.15313	0.796632
Biological Process	GO:0065003	5	protein-containing complex assembly	1.23	0.440126	A0A287BTE0	Protein arginine methyltransferase 1 OS=Sus scrofa OX=9823 GN=PRMT1 PE=1 SV=1	PRMT1	1.31789	0.0264665	Up	43.393	24.8	6	5	6	21320.8	15162.9	19983	16178			1.17398	0.834908	1.10031	0.890802
Biological Process	GO:0065003	5	protein-containing complex assembly	1.23	0.440126	A0A5G2RK54	SEC24 homolog C, COPII coat complex component OS=Sus scrofa OX=9823 GN=SEC24C PE=1 SV=1	SEC24C	1.8412	0.00337042	Up	106.05	29.2	20	20	20	62508.6	26444.9	49218.1	33585.9	54572.9	30290.4	1.4615	0.618304	1.15076	0.785265	1.27596	0.708214
Biological Process	GO:0065003	5	protein-containing complex assembly	1.23	0.440126	A0A286ZPG8	Nuclear distribution protein nudE-like 1 OS=Sus scrofa OX=9823 GN=NDEL1 PE=3 SV=1	NDEL1	1.48357	0.0159465	Up	35.553	34.6	10	5	10	195603	112807	157513	140087	192300	114745	1.28538	0.741296	1.03507	0.920557	1.26367	0.754029
Biological Process	GO:0097435	4	supramolecular fiber organization	1.57	0.438478	A0A5G2QAY2	Formin like 3 OS=Sus scrofa OX=9823 GN=FMNL3 PE=3 SV=1	FMNL3	1.69279	0.0310047	Up	106.38	11.9	10	4	10	345803	178622	302370	204280			1.34152	0.692955	1.17303	0.792493
Biological Process	GO:0097435	4	supramolecular fiber organization	1.57	0.438478	A0A287BNN0	Coiled-coil domain containing 88A OS=Sus scrofa OX=9823 GN=CCDC88A PE=1 SV=2	CCDC88A	1.8131	0.00298248	Up	189.59	7.9	11	11	11	74693.1	36263.5	65793.6	41168.7	70102.3		1.29666	0.629529	1.14217	0.714681	1.21696
Biological Process	GO:0097435	4	supramolecular fiber organization	1.57	0.438478	A0A286ZPG8	Nuclear distribution protein nudE-like 1 OS=Sus scrofa OX=9823 GN=NDEL1 PE=3 SV=1	NDEL1	1.48357	0.0159465	Up	35.553	34.6	10	5	10	195603	112807	157513	140087	192300	114745	1.28538	0.741296	1.03507	0.920557	1.26367	0.754029
Biological Process	GO:0034660	6	ncRNA metabolic process	1.6	0.4342	F2Z5N9	Protein pelota homolog OS=Sus scrofa OX=9823 GN=PELO PE=3 SV=3	PELO	1.3805	0.00191352	Up	43.28	21.1	7	7	7	53658.1		52097.7	40027.1	55265.3	37732.8	1.12358		1.09091	0.838154	1.15724	0.790113
Biological Process	GO:0034660	6	ncRNA metabolic process	1.6	0.4342	F1RRJ4	Exportin 5 OS=Sus scrofa OX=9823 GN=XPO5 PE=1 SV=3	XPO5	2.10454	0.0333985	Up	132.11	16.3	15	15	15	221608	86446.3	181930	105300			1.48909	0.580874	1.22247	0.707561
Biological Process	GO:0065003	5	protein-containing complex assembly	1.23	0.440126	Q29307	ATPase inhibitor, mitochondrial OS=Sus scrofa OX=9823 GN=ATP5IF1 PE=1 SV=2	ATP5IF1	1.3994	0.0372019	Up	12.183	24.1	4	4	4	344410	293861	376588		411774	245787	1.02967	0.87855	1.12588		1.23107	0.734824
Biological Process	GO:0032502	1	developmental process	1.28	0.209314	A0A287BNN0	Coiled-coil domain containing 88A OS=Sus scrofa OX=9823 GN=CCDC88A PE=1 SV=2	CCDC88A	1.8131	0.00298248	Up	189.59	7.9	11	11	11	74693.1	36263.5	65793.6	41168.7	70102.3		1.29666	0.629529	1.14217	0.714681	1.21696
Biological Process	GO:0006974	4	cellular response to DNA damage stimulus	1.6	0.313375	A5GFW1	Aurora kinase A OS=Sus scrofa OX=9823 GN=AURKA PE=3 SV=1	AURKA	1.331	0.0196673	Up	45.515	54.7	19	18	19	173563	146555	175221	145168	204808	124197	1.07412	0.906983	1.08439	0.8984	1.26749	0.768614
Biological Process	GO:0032880	5	regulation of protein localization	1.41	0.311753	F1RRJ4	Exportin 5 OS=Sus scrofa OX=9823 GN=XPO5 PE=1 SV=3	XPO5	2.10454	0.0333985	Up	132.11	16.3	15	15	15	221608	86446.3	181930	105300			1.48909	0.580874	1.22247	0.707561
Biological Process	GO:0031399	6	regulation of protein modification process	1.49	0.243441	F1RL02	Mitogen-activated protein kinase OS=Sus scrofa OX=9823 GN=MAPK1 PE=1 SV=4	MAPK1	1.51032	0.0472052	Up	39.365	31	11	9	11	90880.6	52764.3	79691	60173			1.28223	0.744446	1.12435	0.848975
Biological Process	GO:0071704	2	organic substance metabolic process	1.14	0.239252	Q29307	ATPase inhibitor, mitochondrial OS=Sus scrofa OX=9823 GN=ATP5IF1 PE=1 SV=2	ATP5IF1	1.3994	0.0372019	Up	12.183	24.1	4	4	4	344410	293861	376588		411774	245787	1.02967	0.87855	1.12588		1.23107	0.734824
Biological Process	GO:0071704	2	organic substance metabolic process	1.14	0.239252	M3TYJ4	DNA helicase OS=Sus scrofa OX=9823 GN=MCM6 PE=2 SV=1	MCM6	1.33432	0.00727321	Up	93.029	35.2	25	25	25	83466.8	56789.1	82119.6	57720.7	73388.1	64588.2	1.19788	0.815013	1.17855	0.828383	1.05323	0.926942
Biological Process	GO:0071704	2	organic substance metabolic process	1.14	0.239252	K7GL59	Rab proteins geranylgeranyltransferase component A OS=Sus scrofa OX=9823 GN=CHM PE=3 SV=2	CHM	1.43011	0.00116189	Up	73.101	28.2	13	13	13	81077.1	50638.9	73000.3	56241.7	76015.5	54010.8	1.2442	0.777099	1.12025	0.863078	1.16653	0.828843
Biological Process	GO:0071704	2	organic substance metabolic process	1.14	0.239252	I3LE12	Hydroxysteroid 17-beta dehydrogenase 12 OS=Sus scrofa OX=9823 GN=HSD17B12 PE=1 SV=3	HSD17B12	1.56576	0.0018848	Up	32.882	30.3	8	8	8	222508	132139	196757	149433	225636	130306	1.26332	0.750235	1.11711	0.848424	1.28108	0.739832
Biological Process	GO:0071704	2	organic substance metabolic process	1.14	0.239252	I3LD12	RBR-type E3 ubiquitin transferase OS=Sus scrofa OX=9823 GN=BBS4 PE=4 SV=3	BBS4	1.38715	0.0213786	Up	59.586	27.4	11	11	11	63945.2	41582.3	53575.2	49631	65402.3	40655.8	1.21881	0.792568	1.02115	0.945977	1.24658	0.774909
Biological Process	GO:0071704	2	organic substance metabolic process	1.14	0.239252	I3L7E5	DNA helicase OS=Sus scrofa OX=9823 GN=MCM3 PE=1 SV=2	MCM3	1.30688	0.00864062	Up	90.969	18.4	11	11	11	27822.2		26696.2	22180.7	28995.8	20421.6	1.10304		1.05839	0.879374	1.14956	0.809631
Biological Process	GO:0071704	2	organic substance metabolic process	1.14	0.239252	F2Z5N9	Protein pelota homolog OS=Sus scrofa OX=9823 GN=PELO PE=3 SV=3	PELO	1.3805	0.00191352	Up	43.28	21.1	7	7	7	53658.1		52097.7	40027.1	55265.3	37732.8	1.12358		1.09091	0.838154	1.15724	0.790113
Biological Process	GO:0071704	2	organic substance metabolic process	1.14	0.239252	F1ST73	Glyoxylate and hydroxypyruvate reductase OS=Sus scrofa OX=9823 GN=GRHPR PE=1 SV=3	GRHPR	1.30185	0.00479001	Up	35.824	50	20	20	20	1.21392e+06	818285	1.09263e+06	909115	1.10868e+06	895960	1.20616	0.813055	1.08565	0.903306	1.10159	0.890235
Biological Process	GO:0071704	2	organic substance metabolic process	1.14	0.239252	F1SGZ8	Twinfilin actin binding protein 1 OS=Sus scrofa OX=9823 GN=TWF1 PE=1 SV=1	TWF1	1.41931	0.017984	Up	40.266	18.9	7	7	7	97457.8	88458.2	119718	72010.5	116032	74298.1	1.02953	0.93446	1.26468	0.760709	1.22574	0.784874
Biological Process	GO:0071704	2	organic substance metabolic process	1.14	0.239252	F1SFR3	Separase OS=Sus scrofa OX=9823 GN=ESPL1 PE=4 SV=3	ESPL1	1.57495	0.0267361	Up	230.12	11.8	18	18	18	46370.2	29884.7	39859.7	34765.9	55159.1	25122.9	1.20357	0.775679	1.03459	0.902376	1.4317	0.652085
Biological Process	GO:0071704	2	organic substance metabolic process	1.14	0.239252	F1S8Y2	MMS19 nucleotide excision repair protein OS=Sus scrofa OX=9823 GN=MMS19 PE=1 SV=4	MMS19	1.42756	0.0494457	Up	114.18	23.7	17	4	17	57630	32584.3	46603.2	40294	51824.2		1.25865	0.711647	1.01782	0.880029	1.13185
Biological Process	GO:0071704	2	organic substance metabolic process	1.14	0.239252	F1RRJ4	Exportin 5 OS=Sus scrofa OX=9823 GN=XPO5 PE=1 SV=3	XPO5	2.10454	0.0333985	Up	132.11	16.3	15	15	15	221608	86446.3	181930	105300			1.48909	0.580874	1.22247	0.707561
Biological Process	GO:0071704	2	organic substance metabolic process	1.14	0.239252	F1RFM7	Aminoacyl tRNA synthase complex-interacting multifunctional protein 2 OS=Sus scrofa OX=9823 GN=AIMP2 PE=1 SV=2	AIMP2	1.30014	0.0421758	Up	35.185	24.1	5	5	5			53373	44415	57745.7	41051.8			1.086	0.903729	1.17497	0.835296
Biological Process	GO:0071704	2	organic substance metabolic process	1.14	0.239252	A9CQL8	Prostamide/prostaglandin F synthase OS=Sus scrofa OX=9823 GN=PRXL2B PE=1 SV=1	PRXL2B	1.35573	0.0020965	Up	21.547	28.7	6	6	6	45771.3		44474.7	34740.7	47105.7	32800.3	1.11696		1.08532	0.847779	1.14952	0.800427
Biological Process	GO:0071704	2	organic substance metabolic process	1.14	0.239252	A5GFN6	mRNA export factor OS=Sus scrofa OX=9823 GN=RAE1 PE=3 SV=1	RAE1	1.7606	0.0296472	Up	41.025	48.1	14	14	14	43501.2	30930.4	42746.7	31476.4	61897.4	21737.8	1.12363	0.798927	1.10414	0.813029	1.5988	0.561482
Biological Process	GO:0071704	2	organic substance metabolic process	1.14	0.239252	P23687	Prolyl endopeptidase OS=Sus scrofa OX=9823 GN=PREP PE=1 SV=1	PREP	1.44536	1.33599e-06	Up	80.769	31.7	17	17	17	31936.3	22226.8	32125.8	22095.7	32030.9		1.13721	0.791465	1.14395	0.786798	1.14058
Biological Process	GO:0071704	2	organic substance metabolic process	1.14	0.239252	A0A5G2R9J7	Biphenyl hydrolase like OS=Sus scrofa OX=9823 GN=BPHL PE=1 SV=1	BPHL	1.52408	0.00233201	Up	33.481	44.2	13	13	13	141561	89439.6	127902	98991.4	148055	85517.1	1.22836	0.776086	1.10983	0.858969	1.2847	0.74205
Biological Process	GO:0071704	2	organic substance metabolic process	1.14	0.239252	A0A5G2QUG8	26S proteasome non-ATPase regulatory subunit 1 OS=Sus scrofa OX=9823 GN=PSMD1 PE=1 SV=1	PSMD1	1.34328	0.0270458	Up	104.65	39.8	30	30	30	144264	108683	130931	119750	161813	96896	1.13543	0.855392	1.0305	0.942497	1.27356	0.762622
Biological Process	GO:0071704	2	organic substance metabolic process	1.14	0.239252	A0A5G2QPE1	Calcium-activated neutral proteinase 2 OS=Sus scrofa OX=9823 GN=CAPN2 PE=1 SV=1	CAPN2	1.42661	0.035854	Up	79.891	24.9	15	15	15	114228	70377.8	91214.9	88133.7	117937	68164.7	1.246	0.767681	0.994971	0.961361	1.28645	0.743539
Biological Process	GO:0071704	2	organic substance metabolic process	1.14	0.239252	I3LJB6	Phosphatidylinositide phosphatase SAC1 isoform 1 OS=Sus scrofa OX=9823 GN=SACM1L PE=1 SV=2	SACM1L	1.55079	0.0243377	Up	67.13	22.8	13	13	13	92529.3	45283.5	82744	50638.7	68433.4	61228.2	1.38497	0.677801	1.23851	0.757957	1.02431	0.916459
Biological Process	GO:0071704	2	organic substance metabolic process	1.14	0.239252	A0A288CG47	26S proteasome non-ATPase regulatory subunit 4 OS=Sus scrofa OX=9823 GN=PSMD4 PE=1 SV=1	PSMD4	1.36184	0.00237361	Up	41.106	27.1	8	2	8	116338		112852	88053	119932	82854.6	1.11857		1.08505	0.846614	1.15313	0.796632
Biological Process	GO:0071704	2	organic substance metabolic process	1.14	0.239252	A0A287BTE0	Protein arginine methyltransferase 1 OS=Sus scrofa OX=9823 GN=PRMT1 PE=1 SV=1	PRMT1	1.31789	0.0264665	Up	43.393	24.8	6	5	6	21320.8	15162.9	19983	16178			1.17398	0.834908	1.10031	0.890802
Biological Process	GO:0071704	2	organic substance metabolic process	1.14	0.239252	A0A287BGN0	Cytochrome c oxidase subunit OS=Sus scrofa OX=9823 GN=COX6A1 PE=1 SV=2	COX6A1	1.84104	0.0208338	Up	12.247	43.1	2	2	2			59165	28316	52131	32136.7			1.37794	0.659475	1.21412	0.748459
Biological Process	GO:0071704	2	organic substance metabolic process	1.14	0.239252	F1S5A8	RNA helicase OS=Sus scrofa OX=9823 GN=DHX15 PE=1 SV=1	DHX15	1.38164	0.0159425	Up	90.932	7.5	5	5	5	30568.8	20869.4	28834	22125			1.19413	0.815232	1.12636	0.864281
Biological Process	GO:0071704	2	organic substance metabolic process	1.14	0.239252	F1SQF8	Calcium/calmodulin dependent protein kinase I OS=Sus scrofa OX=9823 GN=CAMK1 PE=1 SV=3	CAMK1	1.31294	0.00186026	Up	40.6	22.5	7	7	7	83148.6	64392	84543	63330			1.12586	0.87189	1.14474	0.857509
Biological Process	GO:0071704	2	organic substance metabolic process	1.14	0.239252	F1RSE7	DNA helicase OS=Sus scrofa OX=9823 GN=MCM4 PE=1 SV=3	MCM4	1.64413	1e-32	Up	93.595	12.6	9	9	9	57859		57859	35191.2		35191.2	1.24361		1.24361	0.756392		0.756392
Biological Process	GO:0071704	2	organic substance metabolic process	1.14	0.239252	A0A287AF07	NAD-dependent protein deacylase sirtuin-5, mitochondrial OS=Sus scrofa OX=9823 GN=SIRT5 PE=1 SV=1	SIRT5	1.85894	0.0421785	Up	33.42	52.3	16	16	16	223774	68446.9	135325	113184	158350	96726.2	1.68715	0.516057	1.02029	0.853352	1.19389	0.72927
Biological Process	GO:0071704	2	organic substance metabolic process	1.14	0.239252	A0A287AEH0	Proteasome 26S subunit, non-ATPase 7 OS=Sus scrofa OX=9823 GN=PSMD7 PE=1 SV=1	PSMD7	2.4191	0.018249	Up	37.011	33.6	12	12	12	83764.7		70002.2	41214.6	100233	28784.1	1.29267		1.08029	0.63603	1.54681	0.4442
Biological Process	GO:0031399	6	regulation of protein modification process	1.49	0.243441	A0A287BNN0	Coiled-coil domain containing 88A OS=Sus scrofa OX=9823 GN=CCDC88A PE=1 SV=2	CCDC88A	1.8131	0.00298248	Up	189.59	7.9	11	11	11	74693.1	36263.5	65793.6	41168.7	70102.3		1.29666	0.629529	1.14217	0.714681	1.21696
Biological Process	GO:0031399	6	regulation of protein modification process	1.49	0.243441	A0A287ASM1	Importin 7 OS=Sus scrofa OX=9823 GN=IPO7 PE=1 SV=2	IPO7	1.32151	4.05716e-05	Up	114.35	19.8	15	15	15	80176.1	60517.8	79975	60670			1.13992	0.860426	1.13706	0.862589
Biological Process	GO:0031399	6	regulation of protein modification process	1.49	0.243441	F1SQF8	Calcium/calmodulin dependent protein kinase I OS=Sus scrofa OX=9823 GN=CAMK1 PE=1 SV=3	CAMK1	1.31294	0.00186026	Up	40.6	22.5	7	7	7	83148.6	64392	84543	63330			1.12586	0.87189	1.14474	0.857509
Biological Process	GO:0031399	6	regulation of protein modification process	1.49	0.243441	A0A287BTE0	Protein arginine methyltransferase 1 OS=Sus scrofa OX=9823 GN=PRMT1 PE=1 SV=1	PRMT1	1.31789	0.0264665	Up	43.393	24.8	6	5	6	21320.8	15162.9	19983	16178			1.17398	0.834908	1.10031	0.890802
Biological Process	GO:0043933	4	protein-containing complex subunit organization	1.32	0.270413	A0A286ZPG8	Nuclear distribution protein nudE-like 1 OS=Sus scrofa OX=9823 GN=NDEL1 PE=3 SV=1	NDEL1	1.48357	0.0159465	Up	35.553	34.6	10	5	10	195603	112807	157513	140087	192300	114745	1.28538	0.741296	1.03507	0.920557	1.26367	0.754029
Biological Process	GO:0032268	2	regulation of cellular protein metabolic process	1.32	0.268796	I3LD12	RBR-type E3 ubiquitin transferase OS=Sus scrofa OX=9823 GN=BBS4 PE=4 SV=3	BBS4	1.38715	0.0213786	Up	59.586	27.4	11	11	11	63945.2	41582.3	53575.2	49631	65402.3	40655.8	1.21881	0.792568	1.02115	0.945977	1.24658	0.774909
Biological Process	GO:0032268	2	regulation of cellular protein metabolic process	1.32	0.268796	F1SHC9	FAST kinase domain-containing protein 2, mitochondrial OS=Sus scrofa OX=9823 GN=FASTKD2 PE=4 SV=2	FASTKD2	1.93613	0.00212583	Up	78.209	10.7	6	6	6	40614.2	21901.9	42405	20977			1.29038	0.695863	1.34728	0.666475
Biological Process	GO:0032268	2	regulation of cellular protein metabolic process	1.32	0.268796	F1SGZ8	Twinfilin actin binding protein 1 OS=Sus scrofa OX=9823 GN=TWF1 PE=1 SV=1	TWF1	1.41931	0.017984	Up	40.266	18.9	7	7	7	97457.8	88458.2	119718	72010.5	116032	74298.1	1.02953	0.93446	1.26468	0.760709	1.22574	0.784874
Biological Process	GO:0032268	2	regulation of cellular protein metabolic process	1.32	0.268796	F1RFM7	Aminoacyl tRNA synthase complex-interacting multifunctional protein 2 OS=Sus scrofa OX=9823 GN=AIMP2 PE=1 SV=2	AIMP2	1.30014	0.0421758	Up	35.185	24.1	5	5	5			53373	44415	57745.7	41051.8			1.086	0.903729	1.17497	0.835296
Biological Process	GO:0032268	2	regulation of cellular protein metabolic process	1.32	0.268796	F2Z5W6	Late endosomal/lysosomal adaptor and MAPK and MTOR activator 1 OS=Sus scrofa OX=9823 GN=LAMTOR1 PE=1 SV=1	LAMTOR1	1.33572	0.0489169	Up	17.745	57.8	6	6	6			99869	68058	90906.5	74767.8			1.19747	0.81604	1.09	0.896493
Biological Process	GO:0032268	2	regulation of cellular protein metabolic process	1.32	0.268796	A0A287BTE0	Protein arginine methyltransferase 1 OS=Sus scrofa OX=9823 GN=PRMT1 PE=1 SV=1	PRMT1	1.31789	0.0264665	Up	43.393	24.8	6	5	6	21320.8	15162.9	19983	16178			1.17398	0.834908	1.10031	0.890802
Biological Process	GO:0032268	2	regulation of cellular protein metabolic process	1.32	0.268796	F1SQF8	Calcium/calmodulin dependent protein kinase I OS=Sus scrofa OX=9823 GN=CAMK1 PE=1 SV=3	CAMK1	1.31294	0.00186026	Up	40.6	22.5	7	7	7	83148.6	64392	84543	63330			1.12586	0.87189	1.14474	0.857509
Biological Process	GO:0032268	2	regulation of cellular protein metabolic process	1.32	0.268796	A0A287ASM1	Importin 7 OS=Sus scrofa OX=9823 GN=IPO7 PE=1 SV=2	IPO7	1.32151	4.05716e-05	Up	114.35	19.8	15	15	15	80176.1	60517.8	79975	60670			1.13992	0.860426	1.13706	0.862589
Biological Process	GO:0032268	2	regulation of cellular protein metabolic process	1.32	0.268796	A0A287BNN0	Coiled-coil domain containing 88A OS=Sus scrofa OX=9823 GN=CCDC88A PE=1 SV=2	CCDC88A	1.8131	0.00298248	Up	189.59	7.9	11	11	11	74693.1	36263.5	65793.6	41168.7	70102.3		1.29666	0.629529	1.14217	0.714681	1.21696
Biological Process	GO:0032268	2	regulation of cellular protein metabolic process	1.32	0.268796	A5GFW1	Aurora kinase A OS=Sus scrofa OX=9823 GN=AURKA PE=3 SV=1	AURKA	1.331	0.0196673	Up	45.515	54.7	19	18	19	173563	146555	175221	145168	204808	124197	1.07412	0.906983	1.08439	0.8984	1.26749	0.768614
Biological Process	GO:0032268	2	regulation of cellular protein metabolic process	1.32	0.268796	F1RL02	Mitogen-activated protein kinase OS=Sus scrofa OX=9823 GN=MAPK1 PE=1 SV=4	MAPK1	1.51032	0.0472052	Up	39.365	31	11	9	11	90880.6	52764.3	79691	60173			1.28223	0.744446	1.12435	0.848975
Biological Process	GO:0032268	2	regulation of cellular protein metabolic process	1.32	0.268796	A0A286ZUV8	Eukaryotic translation initiation factor 5A OS=Sus scrofa OX=9823 GN=EIF5A PE=1 SV=1	EIF5A	1.39731	0.02723	Up	16.832	54.5	11	10	11	488463	276432	383974	351656	436974	309005	1.30459	0.7383	1.02552	0.939209	1.16708	0.825294
Biological Process	GO:0032147	8	activation of protein kinase activity	1.99	0.266335	A0A287BNN0	Coiled-coil domain containing 88A OS=Sus scrofa OX=9823 GN=CCDC88A PE=1 SV=2	CCDC88A	1.8131	0.00298248	Up	189.59	7.9	11	11	11	74693.1	36263.5	65793.6	41168.7	70102.3		1.29666	0.629529	1.14217	0.714681	1.21696
Biological Process	GO:0071704	2	organic substance metabolic process	1.14	0.239252	A0A287A5D6	3'(2'), 5'-bisphosphate nucleotidase 1 OS=Sus scrofa OX=9823 GN=BPNT1 PE=1 SV=1	BPNT1	1.43368	0.0358977	Up	29.247	55.9	15	15	15	88560	57712.4	73255	69770.1	96717.4	52844.8	1.21077	0.789032	1.00153	0.953882	1.3223	0.722483
Biological Process	GO:0032147	8	activation of protein kinase activity	1.99	0.266335	F1RL02	Mitogen-activated protein kinase OS=Sus scrofa OX=9823 GN=MAPK1 PE=1 SV=4	MAPK1	1.51032	0.0472052	Up	39.365	31	11	9	11	90880.6	52764.3	79691	60173			1.28223	0.744446	1.12435	0.848975
Biological Process	GO:0051054	6	positive regulation of DNA metabolic process	1.99	0.266335	F1RL02	Mitogen-activated protein kinase OS=Sus scrofa OX=9823 GN=MAPK1 PE=1 SV=4	MAPK1	1.51032	0.0472052	Up	39.365	31	11	9	11	90880.6	52764.3	79691	60173			1.28223	0.744446	1.12435	0.848975
Biological Process	GO:0016570	5	histone modification	1.99	0.266335	A0A287BTE0	Protein arginine methyltransferase 1 OS=Sus scrofa OX=9823 GN=PRMT1 PE=1 SV=1	PRMT1	1.31789	0.0264665	Up	43.393	24.8	6	5	6	21320.8	15162.9	19983	16178			1.17398	0.834908	1.10031	0.890802
Biological Process	GO:0016570	5	histone modification	1.99	0.266335	A5GFW1	Aurora kinase A OS=Sus scrofa OX=9823 GN=AURKA PE=3 SV=1	AURKA	1.331	0.0196673	Up	45.515	54.7	19	18	19	173563	146555	175221	145168	204808	124197	1.07412	0.906983	1.08439	0.8984	1.26749	0.768614
Biological Process	GO:0035295	3	tube development	1.7	0.256887	F1RFM7	Aminoacyl tRNA synthase complex-interacting multifunctional protein 2 OS=Sus scrofa OX=9823 GN=AIMP2 PE=1 SV=2	AIMP2	1.30014	0.0421758	Up	35.185	24.1	5	5	5			53373	44415	57745.7	41051.8			1.086	0.903729	1.17497	0.835296
Biological Process	GO:0035295	3	tube development	1.7	0.256887	A0A5G2QAY2	Formin like 3 OS=Sus scrofa OX=9823 GN=FMNL3 PE=3 SV=1	FMNL3	1.69279	0.0310047	Up	106.38	11.9	10	4	10	345803	178622	302370	204280			1.34152	0.692955	1.17303	0.792493
Biological Process	GO:0035295	3	tube development	1.7	0.256887	F1RL02	Mitogen-activated protein kinase OS=Sus scrofa OX=9823 GN=MAPK1 PE=1 SV=4	MAPK1	1.51032	0.0472052	Up	39.365	31	11	9	11	90880.6	52764.3	79691	60173			1.28223	0.744446	1.12435	0.848975
Biological Process	GO:0048598	3	embryonic morphogenesis	2.06	0.253774	A0A287BDC2	Microtubule actin crosslinking factor 1 OS=Sus scrofa OX=9823 GN=MACF1 PE=1 SV=2	MACF1	1.39211	0.00665922	Up	509.66	20.4	68	68	68	83510.6	62090.5	79346.4	65349.1	92548.8	56026.8	1.14171	0.848864	1.08478	0.893414	1.26527	0.765965
Biological Process	GO:0048598	3	embryonic morphogenesis	2.06	0.253774	F1RL02	Mitogen-activated protein kinase OS=Sus scrofa OX=9823 GN=MAPK1 PE=1 SV=4	MAPK1	1.51032	0.0472052	Up	39.365	31	11	9	11	90880.6	52764.3	79691	60173			1.28223	0.744446	1.12435	0.848975
Biological Process	GO:1901987	6	regulation of cell cycle phase transition	1.74	0.247772	F1SFR3	Separase OS=Sus scrofa OX=9823 GN=ESPL1 PE=4 SV=3	ESPL1	1.57495	0.0267361	Up	230.12	11.8	18	18	18	46370.2	29884.7	39859.7	34765.9	55159.1	25122.9	1.20357	0.775679	1.03459	0.902376	1.4317	0.652085
Biological Process	GO:1901987	6	regulation of cell cycle phase transition	1.74	0.247772	A0A287BTE0	Protein arginine methyltransferase 1 OS=Sus scrofa OX=9823 GN=PRMT1 PE=1 SV=1	PRMT1	1.31789	0.0264665	Up	43.393	24.8	6	5	6	21320.8	15162.9	19983	16178			1.17398	0.834908	1.10031	0.890802
Biological Process	GO:1901987	6	regulation of cell cycle phase transition	1.74	0.247772	A5GFW1	Aurora kinase A OS=Sus scrofa OX=9823 GN=AURKA PE=3 SV=1	AURKA	1.331	0.0196673	Up	45.515	54.7	19	18	19	173563	146555	175221	145168	204808	124197	1.07412	0.906983	1.08439	0.8984	1.26749	0.768614
Biological Process	GO:0031399	6	regulation of protein modification process	1.49	0.243441	F1SGZ8	Twinfilin actin binding protein 1 OS=Sus scrofa OX=9823 GN=TWF1 PE=1 SV=1	TWF1	1.41931	0.017984	Up	40.266	18.9	7	7	7	97457.8	88458.2	119718	72010.5	116032	74298.1	1.02953	0.93446	1.26468	0.760709	1.22574	0.784874
Biological Process	GO:0031399	6	regulation of protein modification process	1.49	0.243441	F1RFM7	Aminoacyl tRNA synthase complex-interacting multifunctional protein 2 OS=Sus scrofa OX=9823 GN=AIMP2 PE=1 SV=2	AIMP2	1.30014	0.0421758	Up	35.185	24.1	5	5	5			53373	44415	57745.7	41051.8			1.086	0.903729	1.17497	0.835296
Biological Process	GO:0031399	6	regulation of protein modification process	1.49	0.243441	F2Z5W6	Late endosomal/lysosomal adaptor and MAPK and MTOR activator 1 OS=Sus scrofa OX=9823 GN=LAMTOR1 PE=1 SV=1	LAMTOR1	1.33572	0.0489169	Up	17.745	57.8	6	6	6			99869	68058	90906.5	74767.8			1.19747	0.81604	1.09	0.896493
Biological Process	GO:0051054	6	positive regulation of DNA metabolic process	1.99	0.266335	F1S8Y2	MMS19 nucleotide excision repair protein OS=Sus scrofa OX=9823 GN=MMS19 PE=1 SV=4	MMS19	1.42756	0.0494457	Up	114.18	23.7	17	4	17	57630	32584.3	46603.2	40294	51824.2		1.25865	0.711647	1.01782	0.880029	1.13185
Biological Process	GO:0043933	4	protein-containing complex subunit organization	1.32	0.270413	A0A5G2RK54	SEC24 homolog C, COPII coat complex component OS=Sus scrofa OX=9823 GN=SEC24C PE=1 SV=1	SEC24C	1.8412	0.00337042	Up	106.05	29.2	20	20	20	62508.6	26444.9	49218.1	33585.9	54572.9	30290.4	1.4615	0.618304	1.15076	0.785265	1.27596	0.708214
Biological Process	GO:0071704	2	organic substance metabolic process	1.14	0.239252	A0A286ZWN9	Retinol dehydrogenase 13 OS=Sus scrofa OX=9823 GN=RDH13 PE=3 SV=1	RDH13	1.30018	1.47314e-05	Up	36.206	48.5	15	15	15	112006		111481	86551.2	112532	85742.8	1.10174		1.09658	0.851357	1.10692	0.843405
Biological Process	GO:0071704	2	organic substance metabolic process	1.14	0.239252	A0A286ZPG8	Nuclear distribution protein nudE-like 1 OS=Sus scrofa OX=9823 GN=NDEL1 PE=3 SV=1	NDEL1	1.48357	0.0159465	Up	35.553	34.6	10	5	10	195603	112807	157513	140087	192300	114745	1.28538	0.741296	1.03507	0.920557	1.26367	0.754029
Biological Process	GO:0044265	4	cellular macromolecule catabolic process	1.51	0.222125	A0A5G2QPE1	Calcium-activated neutral proteinase 2 OS=Sus scrofa OX=9823 GN=CAPN2 PE=1 SV=1	CAPN2	1.42661	0.035854	Up	79.891	24.9	15	15	15	114228	70377.8	91214.9	88133.7	117937	68164.7	1.246	0.767681	0.994971	0.961361	1.28645	0.743539
Biological Process	GO:0044265	4	cellular macromolecule catabolic process	1.51	0.222125	A0A288CG47	26S proteasome non-ATPase regulatory subunit 4 OS=Sus scrofa OX=9823 GN=PSMD4 PE=1 SV=1	PSMD4	1.36184	0.00237361	Up	41.106	27.1	8	2	8	116338		112852	88053	119932	82854.6	1.11857		1.08505	0.846614	1.15313	0.796632
Biological Process	GO:0044265	4	cellular macromolecule catabolic process	1.51	0.222125	A0A287AEH0	Proteasome 26S subunit, non-ATPase 7 OS=Sus scrofa OX=9823 GN=PSMD7 PE=1 SV=1	PSMD7	2.4191	0.018249	Up	37.011	33.6	12	12	12	83764.7		70002.2	41214.6	100233	28784.1	1.29267		1.08029	0.63603	1.54681	0.4442
Biological Process	GO:0044265	4	cellular macromolecule catabolic process	1.51	0.222125	A5GFW1	Aurora kinase A OS=Sus scrofa OX=9823 GN=AURKA PE=3 SV=1	AURKA	1.331	0.0196673	Up	45.515	54.7	19	18	19	173563	146555	175221	145168	204808	124197	1.07412	0.906983	1.08439	0.8984	1.26749	0.768614
Biological Process	GO:0032535	4	regulation of cellular component size	1.84	0.220799	F1SGZ8	Twinfilin actin binding protein 1 OS=Sus scrofa OX=9823 GN=TWF1 PE=1 SV=1	TWF1	1.41931	0.017984	Up	40.266	18.9	7	7	7	97457.8	88458.2	119718	72010.5	116032	74298.1	1.02953	0.93446	1.26468	0.760709	1.22574	0.784874
Biological Process	GO:0032535	4	regulation of cellular component size	1.84	0.220799	A0A287A4W6	Ras-related protein Rab-21 OS=Sus scrofa OX=9823 GN=TMEM19 PE=1 SV=1	TMEM19	1.41086	0.0369407	Up	24.132	51.4	10	10	10	118159	91047.7	110231	97596.4	143519	74959.7	1.11556	0.859599	1.04071	0.921426	1.35499	0.707709
Biological Process	GO:0032535	4	regulation of cellular component size	1.84	0.220799	A0A286ZPG8	Nuclear distribution protein nudE-like 1 OS=Sus scrofa OX=9823 GN=NDEL1 PE=3 SV=1	NDEL1	1.48357	0.0159465	Up	35.553	34.6	10	5	10	195603	112807	157513	140087	192300	114745	1.28538	0.741296	1.03507	0.920557	1.26367	0.754029
Biological Process	GO:0050769	6	positive regulation of neurogenesis	1.84	0.220799	F1SQF8	Calcium/calmodulin dependent protein kinase I OS=Sus scrofa OX=9823 GN=CAMK1 PE=1 SV=3	CAMK1	1.31294	0.00186026	Up	40.6	22.5	7	7	7	83148.6	64392	84543	63330			1.12586	0.87189	1.14474	0.857509
Biological Process	GO:0050769	6	positive regulation of neurogenesis	1.84	0.220799	A0A287A4W6	Ras-related protein Rab-21 OS=Sus scrofa OX=9823 GN=TMEM19 PE=1 SV=1	TMEM19	1.41086	0.0369407	Up	24.132	51.4	10	10	10	118159	91047.7	110231	97596.4	143519	74959.7	1.11556	0.859599	1.04071	0.921426	1.35499	0.707709
Biological Process	GO:0050769	6	positive regulation of neurogenesis	1.84	0.220799	A0A286ZPG8	Nuclear distribution protein nudE-like 1 OS=Sus scrofa OX=9823 GN=NDEL1 PE=3 SV=1	NDEL1	1.48357	0.0159465	Up	35.553	34.6	10	5	10	195603	112807	157513	140087	192300	114745	1.28538	0.741296	1.03507	0.920557	1.26367	0.754029
Biological Process	GO:0022402	2	cell cycle process	1.55	0.21159	M3TYJ4	DNA helicase OS=Sus scrofa OX=9823 GN=MCM6 PE=2 SV=1	MCM6	1.33432	0.00727321	Up	93.029	35.2	25	25	25	83466.8	56789.1	82119.6	57720.7	73388.1	64588.2	1.19788	0.815013	1.17855	0.828383	1.05323	0.926942
Biological Process	GO:0022402	2	cell cycle process	1.55	0.21159	I3L7E5	DNA helicase OS=Sus scrofa OX=9823 GN=MCM3 PE=1 SV=2	MCM3	1.30688	0.00864062	Up	90.969	18.4	11	11	11	27822.2		26696.2	22180.7	28995.8	20421.6	1.10304		1.05839	0.879374	1.14956	0.809631
Biological Process	GO:0022402	2	cell cycle process	1.55	0.21159	F1SFR3	Separase OS=Sus scrofa OX=9823 GN=ESPL1 PE=4 SV=3	ESPL1	1.57495	0.0267361	Up	230.12	11.8	18	18	18	46370.2	29884.7	39859.7	34765.9	55159.1	25122.9	1.20357	0.775679	1.03459	0.902376	1.4317	0.652085
Biological Process	GO:0022402	2	cell cycle process	1.55	0.21159	A0A287BTE0	Protein arginine methyltransferase 1 OS=Sus scrofa OX=9823 GN=PRMT1 PE=1 SV=1	PRMT1	1.31789	0.0264665	Up	43.393	24.8	6	5	6	21320.8	15162.9	19983	16178			1.17398	0.834908	1.10031	0.890802
Biological Process	GO:0022402	2	cell cycle process	1.55	0.21159	F1RSE7	DNA helicase OS=Sus scrofa OX=9823 GN=MCM4 PE=1 SV=3	MCM4	1.64413	1e-32	Up	93.595	12.6	9	9	9	57859		57859	35191.2		35191.2	1.24361		1.24361	0.756392		0.756392
Biological Process	GO:0022402	2	cell cycle process	1.55	0.21159	A5GFW1	Aurora kinase A OS=Sus scrofa OX=9823 GN=AURKA PE=3 SV=1	AURKA	1.331	0.0196673	Up	45.515	54.7	19	18	19	173563	146555	175221	145168	204808	124197	1.07412	0.906983	1.08439	0.8984	1.26749	0.768614
Biological Process	GO:0022402	2	cell cycle process	1.55	0.21159	A0A286ZPG8	Nuclear distribution protein nudE-like 1 OS=Sus scrofa OX=9823 GN=NDEL1 PE=3 SV=1	NDEL1	1.48357	0.0159465	Up	35.553	34.6	10	5	10	195603	112807	157513	140087	192300	114745	1.28538	0.741296	1.03507	0.920557	1.26367	0.754029
Biological Process	GO:0032502	1	developmental process	1.28	0.209314	Q29307	ATPase inhibitor, mitochondrial OS=Sus scrofa OX=9823 GN=ATP5IF1 PE=1 SV=2	ATP5IF1	1.3994	0.0372019	Up	12.183	24.1	4	4	4	344410	293861	376588		411774	245787	1.02967	0.87855	1.12588		1.23107	0.734824
Biological Process	GO:0032502	1	developmental process	1.28	0.209314	K7GL59	Rab proteins geranylgeranyltransferase component A OS=Sus scrofa OX=9823 GN=CHM PE=3 SV=2	CHM	1.43011	0.00116189	Up	73.101	28.2	13	13	13	81077.1	50638.9	73000.3	56241.7	76015.5	54010.8	1.2442	0.777099	1.12025	0.863078	1.16653	0.828843
Biological Process	GO:0032502	1	developmental process	1.28	0.209314	F2Z5N9	Protein pelota homolog OS=Sus scrofa OX=9823 GN=PELO PE=3 SV=3	PELO	1.3805	0.00191352	Up	43.28	21.1	7	7	7	53658.1		52097.7	40027.1	55265.3	37732.8	1.12358		1.09091	0.838154	1.15724	0.790113
Biological Process	GO:0032502	1	developmental process	1.28	0.209314	F1RFM7	Aminoacyl tRNA synthase complex-interacting multifunctional protein 2 OS=Sus scrofa OX=9823 GN=AIMP2 PE=1 SV=2	AIMP2	1.30014	0.0421758	Up	35.185	24.1	5	5	5			53373	44415	57745.7	41051.8			1.086	0.903729	1.17497	0.835296
Biological Process	GO:0032502	1	developmental process	1.28	0.209314	M3VK02	AP-3 complex subunit delta OS=Sus scrofa OX=9823 GN=AP3D1 PE=1 SV=1	AP3D1	1.35881	0.0188962	Up	136.42	20.9	19	19	19	64015.1	44346.8	60259	47111			1.18694	0.822257	1.11729	0.87351
Biological Process	GO:0032502	1	developmental process	1.28	0.209314	A0A5G2QPE1	Calcium-activated neutral proteinase 2 OS=Sus scrofa OX=9823 GN=CAPN2 PE=1 SV=1	CAPN2	1.42661	0.035854	Up	79.891	24.9	15	15	15	114228	70377.8	91214.9	88133.7	117937	68164.7	1.246	0.767681	0.994971	0.961361	1.28645	0.743539
Biological Process	GO:0032502	1	developmental process	1.28	0.209314	A0A5G2QAY2	Formin like 3 OS=Sus scrofa OX=9823 GN=FMNL3 PE=3 SV=1	FMNL3	1.69279	0.0310047	Up	106.38	11.9	10	4	10	345803	178622	302370	204280			1.34152	0.692955	1.17303	0.792493
Biological Process	GO:0032502	1	developmental process	1.28	0.209314	A0A481A893	Thioredoxin domain-containing protein 12 OS=Sus scrofa OX=9823 GN=TXNDC12 PE=1 SV=1	TXNDC12	1.30034	0.00970975	Up	19.127	43.9	6	6	6	125922	82812.2	110384	94469.1	113592	91800.9	1.22061	0.802729	1.06999	0.915723	1.10109	0.889859
Biological Process	GO:0032502	1	developmental process	1.28	0.209314	A0A287BTE0	Protein arginine methyltransferase 1 OS=Sus scrofa OX=9823 GN=PRMT1 PE=1 SV=1	PRMT1	1.31789	0.0264665	Up	43.393	24.8	6	5	6	21320.8	15162.9	19983	16178			1.17398	0.834908	1.10031	0.890802
Biological Process	GO:0032502	1	developmental process	1.28	0.209314	F1SQF8	Calcium/calmodulin dependent protein kinase I OS=Sus scrofa OX=9823 GN=CAMK1 PE=1 SV=3	CAMK1	1.31294	0.00186026	Up	40.6	22.5	7	7	7	83148.6	64392	84543	63330			1.12586	0.87189	1.14474	0.857509
Biological Process	GO:0032502	1	developmental process	1.28	0.209314	A0A287BDC2	Microtubule actin crosslinking factor 1 OS=Sus scrofa OX=9823 GN=MACF1 PE=1 SV=2	MACF1	1.39211	0.00665922	Up	509.66	20.4	68	68	68	83510.6	62090.5	79346.4	65349.1	92548.8	56026.8	1.14171	0.848864	1.08478	0.893414	1.26527	0.765965
Biological Process	GO:0032502	1	developmental process	1.28	0.209314	A0A287A5D6	3'(2'), 5'-bisphosphate nucleotidase 1 OS=Sus scrofa OX=9823 GN=BPNT1 PE=1 SV=1	BPNT1	1.43368	0.0358977	Up	29.247	55.9	15	15	15	88560	57712.4	73255	69770.1	96717.4	52844.8	1.21077	0.789032	1.00153	0.953882	1.3223	0.722483
Biological Process	GO:0044265	4	cellular macromolecule catabolic process	1.51	0.222125	A0A5G2QUG8	26S proteasome non-ATPase regulatory subunit 1 OS=Sus scrofa OX=9823 GN=PSMD1 PE=1 SV=1	PSMD1	1.34328	0.0270458	Up	104.65	39.8	30	30	30	144264	108683	130931	119750	161813	96896	1.13543	0.855392	1.0305	0.942497	1.27356	0.762622
Biological Process	GO:0044265	4	cellular macromolecule catabolic process	1.51	0.222125	F2Z5N9	Protein pelota homolog OS=Sus scrofa OX=9823 GN=PELO PE=3 SV=3	PELO	1.3805	0.00191352	Up	43.28	21.1	7	7	7	53658.1		52097.7	40027.1	55265.3	37732.8	1.12358		1.09091	0.838154	1.15724	0.790113
Biological Process	GO:0044265	4	cellular macromolecule catabolic process	1.51	0.222125	I3LD12	RBR-type E3 ubiquitin transferase OS=Sus scrofa OX=9823 GN=BBS4 PE=4 SV=3	BBS4	1.38715	0.0213786	Up	59.586	27.4	11	11	11	63945.2	41582.3	53575.2	49631	65402.3	40655.8	1.21881	0.792568	1.02115	0.945977	1.24658	0.774909
Biological Process	GO:1903706	4	regulation of hemopoiesis	2.25	0.222501	A0A287BTE0	Protein arginine methyltransferase 1 OS=Sus scrofa OX=9823 GN=PRMT1 PE=1 SV=1	PRMT1	1.31789	0.0264665	Up	43.393	24.8	6	5	6	21320.8	15162.9	19983	16178			1.17398	0.834908	1.10031	0.890802
Biological Process	GO:0071704	2	organic substance metabolic process	1.14	0.239252	F1RL02	Mitogen-activated protein kinase OS=Sus scrofa OX=9823 GN=MAPK1 PE=1 SV=4	MAPK1	1.51032	0.0472052	Up	39.365	31	11	9	11	90880.6	52764.3	79691	60173			1.28223	0.744446	1.12435	0.848975
Biological Process	GO:0071704	2	organic substance metabolic process	1.14	0.239252	A0A286ZUV8	Eukaryotic translation initiation factor 5A OS=Sus scrofa OX=9823 GN=EIF5A PE=1 SV=1	EIF5A	1.39731	0.02723	Up	16.832	54.5	11	10	11	488463	276432	383974	351656	436974	309005	1.30459	0.7383	1.02552	0.939209	1.16708	0.825294
Biological Process	GO:0060284	5	regulation of cell development	1.6	0.237119	F1SQF8	Calcium/calmodulin dependent protein kinase I OS=Sus scrofa OX=9823 GN=CAMK1 PE=1 SV=3	CAMK1	1.31294	0.00186026	Up	40.6	22.5	7	7	7	83148.6	64392	84543	63330			1.12586	0.87189	1.14474	0.857509
Biological Process	GO:0060284	5	regulation of cell development	1.6	0.237119	A0A287A4W6	Ras-related protein Rab-21 OS=Sus scrofa OX=9823 GN=TMEM19 PE=1 SV=1	TMEM19	1.41086	0.0369407	Up	24.132	51.4	10	10	10	118159	91047.7	110231	97596.4	143519	74959.7	1.11556	0.859599	1.04071	0.921426	1.35499	0.707709
Biological Process	GO:0060284	5	regulation of cell development	1.6	0.237119	A0A287BNN0	Coiled-coil domain containing 88A OS=Sus scrofa OX=9823 GN=CCDC88A PE=1 SV=2	CCDC88A	1.8131	0.00298248	Up	189.59	7.9	11	11	11	74693.1	36263.5	65793.6	41168.7	70102.3		1.29666	0.629529	1.14217	0.714681	1.21696
Biological Process	GO:0060284	5	regulation of cell development	1.6	0.237119	A5GFW1	Aurora kinase A OS=Sus scrofa OX=9823 GN=AURKA PE=3 SV=1	AURKA	1.331	0.0196673	Up	45.515	54.7	19	18	19	173563	146555	175221	145168	204808	124197	1.07412	0.906983	1.08439	0.8984	1.26749	0.768614
Biological Process	GO:0060284	5	regulation of cell development	1.6	0.237119	A0A286ZPG8	Nuclear distribution protein nudE-like 1 OS=Sus scrofa OX=9823 GN=NDEL1 PE=3 SV=1	NDEL1	1.48357	0.0159465	Up	35.553	34.6	10	5	10	195603	112807	157513	140087	192300	114745	1.28538	0.741296	1.03507	0.920557	1.26367	0.754029
Biological Process	GO:0043408	6	regulation of MAPK cascade	1.79	0.234209	F2Z5W6	Late endosomal/lysosomal adaptor and MAPK and MTOR activator 1 OS=Sus scrofa OX=9823 GN=LAMTOR1 PE=1 SV=1	LAMTOR1	1.33572	0.0489169	Up	17.745	57.8	6	6	6			99869	68058	90906.5	74767.8			1.19747	0.81604	1.09	0.896493
Biological Process	GO:0043408	6	regulation of MAPK cascade	1.79	0.234209	A0A287BTE0	Protein arginine methyltransferase 1 OS=Sus scrofa OX=9823 GN=PRMT1 PE=1 SV=1	PRMT1	1.31789	0.0264665	Up	43.393	24.8	6	5	6	21320.8	15162.9	19983	16178			1.17398	0.834908	1.10031	0.890802
Biological Process	GO:0043408	6	regulation of MAPK cascade	1.79	0.234209	F1RL02	Mitogen-activated protein kinase OS=Sus scrofa OX=9823 GN=MAPK1 PE=1 SV=4	MAPK1	1.51032	0.0472052	Up	39.365	31	11	9	11	90880.6	52764.3	79691	60173			1.28223	0.744446	1.12435	0.848975
Biological Process	GO:0009611	3	response to wounding	1.81	0.229721	A0A287BDC2	Microtubule actin crosslinking factor 1 OS=Sus scrofa OX=9823 GN=MACF1 PE=1 SV=2	MACF1	1.39211	0.00665922	Up	509.66	20.4	68	68	68	83510.6	62090.5	79346.4	65349.1	92548.8	56026.8	1.14171	0.848864	1.08478	0.893414	1.26527	0.765965
Biological Process	GO:0009611	3	response to wounding	1.81	0.229721	A5GFW1	Aurora kinase A OS=Sus scrofa OX=9823 GN=AURKA PE=3 SV=1	AURKA	1.331	0.0196673	Up	45.515	54.7	19	18	19	173563	146555	175221	145168	204808	124197	1.07412	0.906983	1.08439	0.8984	1.26749	0.768614
Biological Process	GO:0009611	3	response to wounding	1.81	0.229721	F1RL02	Mitogen-activated protein kinase OS=Sus scrofa OX=9823 GN=MAPK1 PE=1 SV=4	MAPK1	1.51032	0.0472052	Up	39.365	31	11	9	11	90880.6	52764.3	79691	60173			1.28223	0.744446	1.12435	0.848975
Biological Process	GO:0051052	5	regulation of DNA metabolic process	1.81	0.229721	F1S8Y2	MMS19 nucleotide excision repair protein OS=Sus scrofa OX=9823 GN=MMS19 PE=1 SV=4	MMS19	1.42756	0.0494457	Up	114.18	23.7	17	4	17	57630	32584.3	46603.2	40294	51824.2		1.25865	0.711647	1.01782	0.880029	1.13185
Biological Process	GO:0071704	2	organic substance metabolic process	1.14	0.239252	A5GFW1	Aurora kinase A OS=Sus scrofa OX=9823 GN=AURKA PE=3 SV=1	AURKA	1.331	0.0196673	Up	45.515	54.7	19	18	19	173563	146555	175221	145168	204808	124197	1.07412	0.906983	1.08439	0.8984	1.26749	0.768614
Biological Process	GO:0051052	5	regulation of DNA metabolic process	1.81	0.229721	A0A287BNN0	Coiled-coil domain containing 88A OS=Sus scrofa OX=9823 GN=CCDC88A PE=1 SV=2	CCDC88A	1.8131	0.00298248	Up	189.59	7.9	11	11	11	74693.1	36263.5	65793.6	41168.7	70102.3		1.29666	0.629529	1.14217	0.714681	1.21696
Biological Process	GO:0072359	4	circulatory system development	1.81	0.229721	K7GL59	Rab proteins geranylgeranyltransferase component A OS=Sus scrofa OX=9823 GN=CHM PE=3 SV=2	CHM	1.43011	0.00116189	Up	73.101	28.2	13	13	13	81077.1	50638.9	73000.3	56241.7	76015.5	54010.8	1.2442	0.777099	1.12025	0.863078	1.16653	0.828843
Biological Process	GO:0072359	4	circulatory system development	1.81	0.229721	A0A5G2QAY2	Formin like 3 OS=Sus scrofa OX=9823 GN=FMNL3 PE=3 SV=1	FMNL3	1.69279	0.0310047	Up	106.38	11.9	10	4	10	345803	178622	302370	204280			1.34152	0.692955	1.17303	0.792493
Biological Process	GO:0072359	4	circulatory system development	1.81	0.229721	F1RL02	Mitogen-activated protein kinase OS=Sus scrofa OX=9823 GN=MAPK1 PE=1 SV=4	MAPK1	1.51032	0.0472052	Up	39.365	31	11	9	11	90880.6	52764.3	79691	60173			1.28223	0.744446	1.12435	0.848975
Biological Process	GO:0051783	6	regulation of nuclear division	2.21	0.228733	F1SFR3	Separase OS=Sus scrofa OX=9823 GN=ESPL1 PE=4 SV=3	ESPL1	1.57495	0.0267361	Up	230.12	11.8	18	18	18	46370.2	29884.7	39859.7	34765.9	55159.1	25122.9	1.20357	0.775679	1.03459	0.902376	1.4317	0.652085
Biological Process	GO:0051783	6	regulation of nuclear division	2.21	0.228733	A5GFW1	Aurora kinase A OS=Sus scrofa OX=9823 GN=AURKA PE=3 SV=1	AURKA	1.331	0.0196673	Up	45.515	54.7	19	18	19	173563	146555	175221	145168	204808	124197	1.07412	0.906983	1.08439	0.8984	1.26749	0.768614
Biological Process	GO:0045930	6	negative regulation of mitotic cell cycle	2.21	0.228733	A0A287BTE0	Protein arginine methyltransferase 1 OS=Sus scrofa OX=9823 GN=PRMT1 PE=1 SV=1	PRMT1	1.31789	0.0264665	Up	43.393	24.8	6	5	6	21320.8	15162.9	19983	16178			1.17398	0.834908	1.10031	0.890802
Biological Process	GO:0045930	6	negative regulation of mitotic cell cycle	2.21	0.228733	A5GFW1	Aurora kinase A OS=Sus scrofa OX=9823 GN=AURKA PE=3 SV=1	AURKA	1.331	0.0196673	Up	45.515	54.7	19	18	19	173563	146555	175221	145168	204808	124197	1.07412	0.906983	1.08439	0.8984	1.26749	0.768614
Biological Process	GO:0007600	4	sensory perception	2.21	0.228733	K7GL59	Rab proteins geranylgeranyltransferase component A OS=Sus scrofa OX=9823 GN=CHM PE=3 SV=2	CHM	1.43011	0.00116189	Up	73.101	28.2	13	13	13	81077.1	50638.9	73000.3	56241.7	76015.5	54010.8	1.2442	0.777099	1.12025	0.863078	1.16653	0.828843
Biological Process	GO:0007600	4	sensory perception	2.21	0.228733	F1RL02	Mitogen-activated protein kinase OS=Sus scrofa OX=9823 GN=MAPK1 PE=1 SV=4	MAPK1	1.51032	0.0472052	Up	39.365	31	11	9	11	90880.6	52764.3	79691	60173			1.28223	0.744446	1.12435	0.848975
Biological Process	GO:0007051	3	spindle organization	2.25	0.222501	F1SFR3	Separase OS=Sus scrofa OX=9823 GN=ESPL1 PE=4 SV=3	ESPL1	1.57495	0.0267361	Up	230.12	11.8	18	18	18	46370.2	29884.7	39859.7	34765.9	55159.1	25122.9	1.20357	0.775679	1.03459	0.902376	1.4317	0.652085
Biological Process	GO:0007051	3	spindle organization	2.25	0.222501	A5GFW1	Aurora kinase A OS=Sus scrofa OX=9823 GN=AURKA PE=3 SV=1	AURKA	1.331	0.0196673	Up	45.515	54.7	19	18	19	173563	146555	175221	145168	204808	124197	1.07412	0.906983	1.08439	0.8984	1.26749	0.768614
Biological Process	GO:0031099	3	regeneration	2.25	0.222501	A0A287BTE0	Protein arginine methyltransferase 1 OS=Sus scrofa OX=9823 GN=PRMT1 PE=1 SV=1	PRMT1	1.31789	0.0264665	Up	43.393	24.8	6	5	6	21320.8	15162.9	19983	16178			1.17398	0.834908	1.10031	0.890802
Biological Process	GO:0031099	3	regeneration	2.25	0.222501	A5GFW1	Aurora kinase A OS=Sus scrofa OX=9823 GN=AURKA PE=3 SV=1	AURKA	1.331	0.0196673	Up	45.515	54.7	19	18	19	173563	146555	175221	145168	204808	124197	1.07412	0.906983	1.08439	0.8984	1.26749	0.768614
Biological Process	GO:1903706	4	regulation of hemopoiesis	2.25	0.222501	M3VK02	AP-3 complex subunit delta OS=Sus scrofa OX=9823 GN=AP3D1 PE=1 SV=1	AP3D1	1.35881	0.0188962	Up	136.42	20.9	19	19	19	64015.1	44346.8	60259	47111			1.18694	0.822257	1.11729	0.87351
Biological Process	GO:0051052	5	regulation of DNA metabolic process	1.81	0.229721	F1RL02	Mitogen-activated protein kinase OS=Sus scrofa OX=9823 GN=MAPK1 PE=1 SV=4	MAPK1	1.51032	0.0472052	Up	39.365	31	11	9	11	90880.6	52764.3	79691	60173			1.28223	0.744446	1.12435	0.848975
Biological Process	GO:0006974	4	cellular response to DNA damage stimulus	1.6	0.313375	F1RL02	Mitogen-activated protein kinase OS=Sus scrofa OX=9823 GN=MAPK1 PE=1 SV=4	MAPK1	1.51032	0.0472052	Up	39.365	31	11	9	11	90880.6	52764.3	79691	60173			1.28223	0.744446	1.12435	0.848975
Biological Process	GO:0043933	4	protein-containing complex subunit organization	1.32	0.270413	F1S6Z8	Vesicle trafficking 1 OS=Sus scrofa OX=9823 GN=VTA1 PE=1 SV=3	VTA1	1.31911	0.00244422	Up	31.024	38.4	9	9	9	250605		243793	195264	257607	184793	1.10685		1.07676	0.862427	1.13778	0.816178
Biological Process	GO:0043933	4	protein-containing complex subunit organization	1.32	0.270413	A0A288CG47	26S proteasome non-ATPase regulatory subunit 4 OS=Sus scrofa OX=9823 GN=PSMD4 PE=1 SV=1	PSMD4	1.36184	0.00237361	Up	41.106	27.1	8	2	8	116338		112852	88053	119932	82854.6	1.11857		1.08505	0.846614	1.15313	0.796632
Biological Process	GO:0032989	3	cellular component morphogenesis	1.69	0.296028	F1RL02	Mitogen-activated protein kinase OS=Sus scrofa OX=9823 GN=MAPK1 PE=1 SV=4	MAPK1	1.51032	0.0472052	Up	39.365	31	11	9	11	90880.6	52764.3	79691	60173			1.28223	0.744446	1.12435	0.848975
Biological Process	GO:0042886	5	amide transport	1.36	0.295518	K7GL59	Rab proteins geranylgeranyltransferase component A OS=Sus scrofa OX=9823 GN=CHM PE=3 SV=2	CHM	1.43011	0.00116189	Up	73.101	28.2	13	13	13	81077.1	50638.9	73000.3	56241.7	76015.5	54010.8	1.2442	0.777099	1.12025	0.863078	1.16653	0.828843
Biological Process	GO:0042886	5	amide transport	1.36	0.295518	F1RRJ4	Exportin 5 OS=Sus scrofa OX=9823 GN=XPO5 PE=1 SV=3	XPO5	2.10454	0.0333985	Up	132.11	16.3	15	15	15	221608	86446.3	181930	105300			1.48909	0.580874	1.22247	0.707561
Biological Process	GO:0042886	5	amide transport	1.36	0.295518	A5GFN6	mRNA export factor OS=Sus scrofa OX=9823 GN=RAE1 PE=3 SV=1	RAE1	1.7606	0.0296472	Up	41.025	48.1	14	14	14	43501.2	30930.4	42746.7	31476.4	61897.4	21737.8	1.12363	0.798927	1.10414	0.813029	1.5988	0.561482
Biological Process	GO:0042886	5	amide transport	1.36	0.295518	M3VK02	AP-3 complex subunit delta OS=Sus scrofa OX=9823 GN=AP3D1 PE=1 SV=1	AP3D1	1.35881	0.0188962	Up	136.42	20.9	19	19	19	64015.1	44346.8	60259	47111			1.18694	0.822257	1.11729	0.87351
Biological Process	GO:0042886	5	amide transport	1.36	0.295518	A0A5G2QP96	Signal sequence receptor subunit alpha OS=Sus scrofa OX=9823 GN=SSR1 PE=1 SV=1	SSR1	1.35319	0.00332267	Up	31.932	12.6	3	3	3	73722.9	53150.8	71923	54481			1.1643	0.839408	1.13588	0.860415
Biological Process	GO:0042886	5	amide transport	1.36	0.295518	A0A287ASM1	Importin 7 OS=Sus scrofa OX=9823 GN=IPO7 PE=1 SV=2	IPO7	1.32151	4.05716e-05	Up	114.35	19.8	15	15	15	80176.1	60517.8	79975	60670			1.13992	0.860426	1.13706	0.862589
Biological Process	GO:0042886	5	amide transport	1.36	0.295518	A0A287BDC2	Microtubule actin crosslinking factor 1 OS=Sus scrofa OX=9823 GN=MACF1 PE=1 SV=2	MACF1	1.39211	0.00665922	Up	509.66	20.4	68	68	68	83510.6	62090.5	79346.4	65349.1	92548.8	56026.8	1.14171	0.848864	1.08478	0.893414	1.26527	0.765965
Biological Process	GO:0042886	5	amide transport	1.36	0.295518	A0A287A021	Nuclear transport factor 2 OS=Sus scrofa OX=9823 GN=NUTF2 PE=1 SV=1	NUTF2	1.56915	0.0441483	Up	11.873	55.3	3	3	3	320847	200194	261138	245969	381974	168158	1.21974	0.76106	0.992744	0.935077	1.45211	0.639269
Biological Process	GO:0042886	5	amide transport	1.36	0.295518	A0A286ZUV8	Eukaryotic translation initiation factor 5A OS=Sus scrofa OX=9823 GN=EIF5A PE=1 SV=1	EIF5A	1.39731	0.02723	Up	16.832	54.5	11	10	11	488463	276432	383974	351656	436974	309005	1.30459	0.7383	1.02552	0.939209	1.16708	0.825294
Biological Process	GO:0048518	3	positive regulation of biological process	1.21	0.29406	I3LE12	Hydroxysteroid 17-beta dehydrogenase 12 OS=Sus scrofa OX=9823 GN=HSD17B12 PE=1 SV=3	HSD17B12	1.56576	0.0018848	Up	32.882	30.3	8	8	8	222508	132139	196757	149433	225636	130306	1.26332	0.750235	1.11711	0.848424	1.28108	0.739832
Biological Process	GO:0048518	3	positive regulation of biological process	1.21	0.29406	I3LD12	RBR-type E3 ubiquitin transferase OS=Sus scrofa OX=9823 GN=BBS4 PE=4 SV=3	BBS4	1.38715	0.0213786	Up	59.586	27.4	11	11	11	63945.2	41582.3	53575.2	49631	65402.3	40655.8	1.21881	0.792568	1.02115	0.945977	1.24658	0.774909
Biological Process	GO:0048518	3	positive regulation of biological process	1.21	0.29406	F2Z5N9	Protein pelota homolog OS=Sus scrofa OX=9823 GN=PELO PE=3 SV=3	PELO	1.3805	0.00191352	Up	43.28	21.1	7	7	7	53658.1		52097.7	40027.1	55265.3	37732.8	1.12358		1.09091	0.838154	1.15724	0.790113
Biological Process	GO:0048518	3	positive regulation of biological process	1.21	0.29406	F1SHC9	FAST kinase domain-containing protein 2, mitochondrial OS=Sus scrofa OX=9823 GN=FASTKD2 PE=4 SV=2	FASTKD2	1.93613	0.00212583	Up	78.209	10.7	6	6	6	40614.2	21901.9	42405	20977			1.29038	0.695863	1.34728	0.666475
Biological Process	GO:0048518	3	positive regulation of biological process	1.21	0.29406	F1SGZ8	Twinfilin actin binding protein 1 OS=Sus scrofa OX=9823 GN=TWF1 PE=1 SV=1	TWF1	1.41931	0.017984	Up	40.266	18.9	7	7	7	97457.8	88458.2	119718	72010.5	116032	74298.1	1.02953	0.93446	1.26468	0.760709	1.22574	0.784874
Biological Process	GO:0048518	3	positive regulation of biological process	1.21	0.29406	F1SFR3	Separase OS=Sus scrofa OX=9823 GN=ESPL1 PE=4 SV=3	ESPL1	1.57495	0.0267361	Up	230.12	11.8	18	18	18	46370.2	29884.7	39859.7	34765.9	55159.1	25122.9	1.20357	0.775679	1.03459	0.902376	1.4317	0.652085
Biological Process	GO:0048518	3	positive regulation of biological process	1.21	0.29406	F1S8Y2	MMS19 nucleotide excision repair protein OS=Sus scrofa OX=9823 GN=MMS19 PE=1 SV=4	MMS19	1.42756	0.0494457	Up	114.18	23.7	17	4	17	57630	32584.3	46603.2	40294	51824.2		1.25865	0.711647	1.01782	0.880029	1.13185
Biological Process	GO:0048518	3	positive regulation of biological process	1.21	0.29406	F1RRJ4	Exportin 5 OS=Sus scrofa OX=9823 GN=XPO5 PE=1 SV=3	XPO5	2.10454	0.0333985	Up	132.11	16.3	15	15	15	221608	86446.3	181930	105300			1.48909	0.580874	1.22247	0.707561
Biological Process	GO:0048518	3	positive regulation of biological process	1.21	0.29406	F1RFM7	Aminoacyl tRNA synthase complex-interacting multifunctional protein 2 OS=Sus scrofa OX=9823 GN=AIMP2 PE=1 SV=2	AIMP2	1.30014	0.0421758	Up	35.185	24.1	5	5	5			53373	44415	57745.7	41051.8			1.086	0.903729	1.17497	0.835296
Biological Process	GO:0048518	3	positive regulation of biological process	1.21	0.29406	F2Z5W6	Late endosomal/lysosomal adaptor and MAPK and MTOR activator 1 OS=Sus scrofa OX=9823 GN=LAMTOR1 PE=1 SV=1	LAMTOR1	1.33572	0.0489169	Up	17.745	57.8	6	6	6			99869	68058	90906.5	74767.8			1.19747	0.81604	1.09	0.896493
Biological Process	GO:0048518	3	positive regulation of biological process	1.21	0.29406	M3VK02	AP-3 complex subunit delta OS=Sus scrofa OX=9823 GN=AP3D1 PE=1 SV=1	AP3D1	1.35881	0.0188962	Up	136.42	20.9	19	19	19	64015.1	44346.8	60259	47111			1.18694	0.822257	1.11729	0.87351
Biological Process	GO:0048518	3	positive regulation of biological process	1.21	0.29406	A0A287BTE0	Protein arginine methyltransferase 1 OS=Sus scrofa OX=9823 GN=PRMT1 PE=1 SV=1	PRMT1	1.31789	0.0264665	Up	43.393	24.8	6	5	6	21320.8	15162.9	19983	16178			1.17398	0.834908	1.10031	0.890802
Biological Process	GO:0048518	3	positive regulation of biological process	1.21	0.29406	F1SQF8	Calcium/calmodulin dependent protein kinase I OS=Sus scrofa OX=9823 GN=CAMK1 PE=1 SV=3	CAMK1	1.31294	0.00186026	Up	40.6	22.5	7	7	7	83148.6	64392	84543	63330			1.12586	0.87189	1.14474	0.857509
Biological Process	GO:0048518	3	positive regulation of biological process	1.21	0.29406	A0A287BDC2	Microtubule actin crosslinking factor 1 OS=Sus scrofa OX=9823 GN=MACF1 PE=1 SV=2	MACF1	1.39211	0.00665922	Up	509.66	20.4	68	68	68	83510.6	62090.5	79346.4	65349.1	92548.8	56026.8	1.14171	0.848864	1.08478	0.893414	1.26527	0.765965
Biological Process	GO:0048518	3	positive regulation of biological process	1.21	0.29406	A0A287A4W6	Ras-related protein Rab-21 OS=Sus scrofa OX=9823 GN=TMEM19 PE=1 SV=1	TMEM19	1.41086	0.0369407	Up	24.132	51.4	10	10	10	118159	91047.7	110231	97596.4	143519	74959.7	1.11556	0.859599	1.04071	0.921426	1.35499	0.707709
Biological Process	GO:0048518	3	positive regulation of biological process	1.21	0.29406	A0A287BNN0	Coiled-coil domain containing 88A OS=Sus scrofa OX=9823 GN=CCDC88A PE=1 SV=2	CCDC88A	1.8131	0.00298248	Up	189.59	7.9	11	11	11	74693.1	36263.5	65793.6	41168.7	70102.3		1.29666	0.629529	1.14217	0.714681	1.21696
Biological Process	GO:0048518	3	positive regulation of biological process	1.21	0.29406	A0A287A021	Nuclear transport factor 2 OS=Sus scrofa OX=9823 GN=NUTF2 PE=1 SV=1	NUTF2	1.56915	0.0441483	Up	11.873	55.3	3	3	3	320847	200194	261138	245969	381974	168158	1.21974	0.76106	0.992744	0.935077	1.45211	0.639269
Biological Process	GO:0048518	3	positive regulation of biological process	1.21	0.29406	A5GFW1	Aurora kinase A OS=Sus scrofa OX=9823 GN=AURKA PE=3 SV=1	AURKA	1.331	0.0196673	Up	45.515	54.7	19	18	19	173563	146555	175221	145168	204808	124197	1.07412	0.906983	1.08439	0.8984	1.26749	0.768614
Biological Process	GO:0048518	3	positive regulation of biological process	1.21	0.29406	A0A286ZPG8	Nuclear distribution protein nudE-like 1 OS=Sus scrofa OX=9823 GN=NDEL1 PE=3 SV=1	NDEL1	1.48357	0.0159465	Up	35.553	34.6	10	5	10	195603	112807	157513	140087	192300	114745	1.28538	0.741296	1.03507	0.920557	1.26367	0.754029
Biological Process	GO:0032989	3	cellular component morphogenesis	1.69	0.296028	A0A286ZPG8	Nuclear distribution protein nudE-like 1 OS=Sus scrofa OX=9823 GN=NDEL1 PE=3 SV=1	NDEL1	1.48357	0.0159465	Up	35.553	34.6	10	5	10	195603	112807	157513	140087	192300	114745	1.28538	0.741296	1.03507	0.920557	1.26367	0.754029
Biological Process	GO:0032989	3	cellular component morphogenesis	1.69	0.296028	A5GFW1	Aurora kinase A OS=Sus scrofa OX=9823 GN=AURKA PE=3 SV=1	AURKA	1.331	0.0196673	Up	45.515	54.7	19	18	19	173563	146555	175221	145168	204808	124197	1.07412	0.906983	1.08439	0.8984	1.26749	0.768614
Biological Process	GO:0032989	3	cellular component morphogenesis	1.69	0.296028	A0A5G2QAY2	Formin like 3 OS=Sus scrofa OX=9823 GN=FMNL3 PE=3 SV=1	FMNL3	1.69279	0.0310047	Up	106.38	11.9	10	4	10	345803	178622	302370	204280			1.34152	0.692955	1.17303	0.792493
Biological Process	GO:0043393	4	regulation of protein binding	1.84	0.297735	A5GFW1	Aurora kinase A OS=Sus scrofa OX=9823 GN=AURKA PE=3 SV=1	AURKA	1.331	0.0196673	Up	45.515	54.7	19	18	19	173563	146555	175221	145168	204808	124197	1.07412	0.906983	1.08439	0.8984	1.26749	0.768614
Biological Process	GO:0032880	5	regulation of protein localization	1.41	0.311753	F1SQF8	Calcium/calmodulin dependent protein kinase I OS=Sus scrofa OX=9823 GN=CAMK1 PE=1 SV=3	CAMK1	1.31294	0.00186026	Up	40.6	22.5	7	7	7	83148.6	64392	84543	63330			1.12586	0.87189	1.14474	0.857509
Biological Process	GO:0032880	5	regulation of protein localization	1.41	0.311753	A0A287BNN0	Coiled-coil domain containing 88A OS=Sus scrofa OX=9823 GN=CCDC88A PE=1 SV=2	CCDC88A	1.8131	0.00298248	Up	189.59	7.9	11	11	11	74693.1	36263.5	65793.6	41168.7	70102.3		1.29666	0.629529	1.14217	0.714681	1.21696
Biological Process	GO:0032880	5	regulation of protein localization	1.41	0.311753	A0A287A021	Nuclear transport factor 2 OS=Sus scrofa OX=9823 GN=NUTF2 PE=1 SV=1	NUTF2	1.56915	0.0441483	Up	11.873	55.3	3	3	3	320847	200194	261138	245969	381974	168158	1.21974	0.76106	0.992744	0.935077	1.45211	0.639269
Biological Process	GO:0032880	5	regulation of protein localization	1.41	0.311753	A0A286ZPG8	Nuclear distribution protein nudE-like 1 OS=Sus scrofa OX=9823 GN=NDEL1 PE=3 SV=1	NDEL1	1.48357	0.0159465	Up	35.553	34.6	10	5	10	195603	112807	157513	140087	192300	114745	1.28538	0.741296	1.03507	0.920557	1.26367	0.754029
Biological Process	GO:0032880	5	regulation of protein localization	1.41	0.311753	F1RL02	Mitogen-activated protein kinase OS=Sus scrofa OX=9823 GN=MAPK1 PE=1 SV=4	MAPK1	1.51032	0.0472052	Up	39.365	31	11	9	11	90880.6	52764.3	79691	60173			1.28223	0.744446	1.12435	0.848975
Biological Process	GO:0051604	4	protein maturation	1.78	0.310259	F1S8Y2	MMS19 nucleotide excision repair protein OS=Sus scrofa OX=9823 GN=MMS19 PE=1 SV=4	MMS19	1.42756	0.0494457	Up	114.18	23.7	17	4	17	57630	32584.3	46603.2	40294	51824.2		1.25865	0.711647	1.01782	0.880029	1.13185
Biological Process	GO:0051604	4	protein maturation	1.78	0.310259	A0A5G2QPE1	Calcium-activated neutral proteinase 2 OS=Sus scrofa OX=9823 GN=CAPN2 PE=1 SV=1	CAPN2	1.42661	0.035854	Up	79.891	24.9	15	15	15	114228	70377.8	91214.9	88133.7	117937	68164.7	1.246	0.767681	0.994971	0.961361	1.28645	0.743539
Biological Process	GO:0007010	5	cytoskeleton organization	1.42	0.309878	F1SFR3	Separase OS=Sus scrofa OX=9823 GN=ESPL1 PE=4 SV=3	ESPL1	1.57495	0.0267361	Up	230.12	11.8	18	18	18	46370.2	29884.7	39859.7	34765.9	55159.1	25122.9	1.20357	0.775679	1.03459	0.902376	1.4317	0.652085
Biological Process	GO:0007010	5	cytoskeleton organization	1.42	0.309878	A0A5G2QAY2	Formin like 3 OS=Sus scrofa OX=9823 GN=FMNL3 PE=3 SV=1	FMNL3	1.69279	0.0310047	Up	106.38	11.9	10	4	10	345803	178622	302370	204280			1.34152	0.692955	1.17303	0.792493
Biological Process	GO:0007010	5	cytoskeleton organization	1.42	0.309878	A0A287BNN0	Coiled-coil domain containing 88A OS=Sus scrofa OX=9823 GN=CCDC88A PE=1 SV=2	CCDC88A	1.8131	0.00298248	Up	189.59	7.9	11	11	11	74693.1	36263.5	65793.6	41168.7	70102.3		1.29666	0.629529	1.14217	0.714681	1.21696
Biological Process	GO:0007010	5	cytoskeleton organization	1.42	0.309878	A5GFW1	Aurora kinase A OS=Sus scrofa OX=9823 GN=AURKA PE=3 SV=1	AURKA	1.331	0.0196673	Up	45.515	54.7	19	18	19	173563	146555	175221	145168	204808	124197	1.07412	0.906983	1.08439	0.8984	1.26749	0.768614
Biological Process	GO:0007010	5	cytoskeleton organization	1.42	0.309878	P10668	Cofilin-1 OS=Sus scrofa OX=9823 GN=CFL1 PE=1 SV=3	CFL1	1.45948	0.0115783	Up	18.518	82.5	18	16	18	1.11176e+06	623938	901871	769146	1.016e+06	682747	1.30655	0.73326	1.05989	0.903909	1.19401	0.802373
Biological Process	GO:0007010	5	cytoskeleton organization	1.42	0.309878	A0A286ZPG8	Nuclear distribution protein nudE-like 1 OS=Sus scrofa OX=9823 GN=NDEL1 PE=3 SV=1	NDEL1	1.48357	0.0159465	Up	35.553	34.6	10	5	10	195603	112807	157513	140087	192300	114745	1.28538	0.741296	1.03507	0.920557	1.26367	0.754029
Biological Process	GO:0050767	6	regulation of neurogenesis	1.62	0.308792	F1SQF8	Calcium/calmodulin dependent protein kinase I OS=Sus scrofa OX=9823 GN=CAMK1 PE=1 SV=3	CAMK1	1.31294	0.00186026	Up	40.6	22.5	7	7	7	83148.6	64392	84543	63330			1.12586	0.87189	1.14474	0.857509
Biological Process	GO:0048518	3	positive regulation of biological process	1.21	0.29406	F1RL02	Mitogen-activated protein kinase OS=Sus scrofa OX=9823 GN=MAPK1 PE=1 SV=4	MAPK1	1.51032	0.0472052	Up	39.365	31	11	9	11	90880.6	52764.3	79691	60173			1.28223	0.744446	1.12435	0.848975
Biological Process	GO:0050767	6	regulation of neurogenesis	1.62	0.308792	A0A287A4W6	Ras-related protein Rab-21 OS=Sus scrofa OX=9823 GN=TMEM19 PE=1 SV=1	TMEM19	1.41086	0.0369407	Up	24.132	51.4	10	10	10	118159	91047.7	110231	97596.4	143519	74959.7	1.11556	0.859599	1.04071	0.921426	1.35499	0.707709
Biological Process	GO:0050767	6	regulation of neurogenesis	1.62	0.308792	A0A286ZPG8	Nuclear distribution protein nudE-like 1 OS=Sus scrofa OX=9823 GN=NDEL1 PE=3 SV=1	NDEL1	1.48357	0.0159465	Up	35.553	34.6	10	5	10	195603	112807	157513	140087	192300	114745	1.28538	0.741296	1.03507	0.920557	1.26367	0.754029
Biological Process	GO:1901699	4	cellular response to nitrogen compound	1.63	0.30656	F2Z5W6	Late endosomal/lysosomal adaptor and MAPK and MTOR activator 1 OS=Sus scrofa OX=9823 GN=LAMTOR1 PE=1 SV=1	LAMTOR1	1.33572	0.0489169	Up	17.745	57.8	6	6	6			99869	68058	90906.5	74767.8			1.19747	0.81604	1.09	0.896493
Biological Process	GO:1901699	4	cellular response to nitrogen compound	1.63	0.30656	A0A5G2QPE1	Calcium-activated neutral proteinase 2 OS=Sus scrofa OX=9823 GN=CAPN2 PE=1 SV=1	CAPN2	1.42661	0.035854	Up	79.891	24.9	15	15	15	114228	70377.8	91214.9	88133.7	117937	68164.7	1.246	0.767681	0.994971	0.961361	1.28645	0.743539
Biological Process	GO:1901699	4	cellular response to nitrogen compound	1.63	0.30656	A0A286ZPG8	Nuclear distribution protein nudE-like 1 OS=Sus scrofa OX=9823 GN=NDEL1 PE=3 SV=1	NDEL1	1.48357	0.0159465	Up	35.553	34.6	10	5	10	195603	112807	157513	140087	192300	114745	1.28538	0.741296	1.03507	0.920557	1.26367	0.754029
Biological Process	GO:1901699	4	cellular response to nitrogen compound	1.63	0.30656	F1RL02	Mitogen-activated protein kinase OS=Sus scrofa OX=9823 GN=MAPK1 PE=1 SV=4	MAPK1	1.51032	0.0472052	Up	39.365	31	11	9	11	90880.6	52764.3	79691	60173			1.28223	0.744446	1.12435	0.848975
Biological Process	GO:0060429	4	epithelium development	1.65	0.304369	F2Z5N9	Protein pelota homolog OS=Sus scrofa OX=9823 GN=PELO PE=3 SV=3	PELO	1.3805	0.00191352	Up	43.28	21.1	7	7	7	53658.1		52097.7	40027.1	55265.3	37732.8	1.12358		1.09091	0.838154	1.15724	0.790113
Biological Process	GO:0060429	4	epithelium development	1.65	0.304369	F1RFM7	Aminoacyl tRNA synthase complex-interacting multifunctional protein 2 OS=Sus scrofa OX=9823 GN=AIMP2 PE=1 SV=2	AIMP2	1.30014	0.0421758	Up	35.185	24.1	5	5	5			53373	44415	57745.7	41051.8			1.086	0.903729	1.17497	0.835296
Biological Process	GO:0060429	4	epithelium development	1.65	0.304369	A0A5G2QAY2	Formin like 3 OS=Sus scrofa OX=9823 GN=FMNL3 PE=3 SV=1	FMNL3	1.69279	0.0310047	Up	106.38	11.9	10	4	10	345803	178622	302370	204280			1.34152	0.692955	1.17303	0.792493
Biological Process	GO:0060429	4	epithelium development	1.65	0.304369	F1RL02	Mitogen-activated protein kinase OS=Sus scrofa OX=9823 GN=MAPK1 PE=1 SV=4	MAPK1	1.51032	0.0472052	Up	39.365	31	11	9	11	90880.6	52764.3	79691	60173			1.28223	0.744446	1.12435	0.848975
Biological Process	GO:0031344	5	regulation of cell projection organization	1.65	0.304369	F1SQF8	Calcium/calmodulin dependent protein kinase I OS=Sus scrofa OX=9823 GN=CAMK1 PE=1 SV=3	CAMK1	1.31294	0.00186026	Up	40.6	22.5	7	7	7	83148.6	64392	84543	63330			1.12586	0.87189	1.14474	0.857509
Biological Process	GO:0031344	5	regulation of cell projection organization	1.65	0.304369	A0A287A4W6	Ras-related protein Rab-21 OS=Sus scrofa OX=9823 GN=TMEM19 PE=1 SV=1	TMEM19	1.41086	0.0369407	Up	24.132	51.4	10	10	10	118159	91047.7	110231	97596.4	143519	74959.7	1.11556	0.859599	1.04071	0.921426	1.35499	0.707709
Biological Process	GO:0031344	5	regulation of cell projection organization	1.65	0.304369	A0A287BNN0	Coiled-coil domain containing 88A OS=Sus scrofa OX=9823 GN=CCDC88A PE=1 SV=2	CCDC88A	1.8131	0.00298248	Up	189.59	7.9	11	11	11	74693.1	36263.5	65793.6	41168.7	70102.3		1.29666	0.629529	1.14217	0.714681	1.21696
Biological Process	GO:0031344	5	regulation of cell projection organization	1.65	0.304369	A0A286ZPG8	Nuclear distribution protein nudE-like 1 OS=Sus scrofa OX=9823 GN=NDEL1 PE=3 SV=1	NDEL1	1.48357	0.0159465	Up	35.553	34.6	10	5	10	195603	112807	157513	140087	192300	114745	1.28538	0.741296	1.03507	0.920557	1.26367	0.754029
Biological Process	GO:0043393	4	regulation of protein binding	1.84	0.297735	F1SQF8	Calcium/calmodulin dependent protein kinase I OS=Sus scrofa OX=9823 GN=CAMK1 PE=1 SV=3	CAMK1	1.31294	0.00186026	Up	40.6	22.5	7	7	7	83148.6	64392	84543	63330			1.12586	0.87189	1.14474	0.857509
Biological Process	GO:0050767	6	regulation of neurogenesis	1.62	0.308792	A0A287BNN0	Coiled-coil domain containing 88A OS=Sus scrofa OX=9823 GN=CCDC88A PE=1 SV=2	CCDC88A	1.8131	0.00298248	Up	189.59	7.9	11	11	11	74693.1	36263.5	65793.6	41168.7	70102.3		1.29666	0.629529	1.14217	0.714681	1.21696
Biological Process	GO:0043933	4	protein-containing complex subunit organization	1.32	0.270413	A0A287BTE0	Protein arginine methyltransferase 1 OS=Sus scrofa OX=9823 GN=PRMT1 PE=1 SV=1	PRMT1	1.31789	0.0264665	Up	43.393	24.8	6	5	6	21320.8	15162.9	19983	16178			1.17398	0.834908	1.10031	0.890802
Biological Process	GO:0048518	3	positive regulation of biological process	1.21	0.29406	A0A286ZUV8	Eukaryotic translation initiation factor 5A OS=Sus scrofa OX=9823 GN=EIF5A PE=1 SV=1	EIF5A	1.39731	0.02723	Up	16.832	54.5	11	10	11	488463	276432	383974	351656	436974	309005	1.30459	0.7383	1.02552	0.939209	1.16708	0.825294
Biological Process	GO:0045859	6	regulation of protein kinase activity	1.7	0.294054	A0A287ASM1	Importin 7 OS=Sus scrofa OX=9823 GN=IPO7 PE=1 SV=2	IPO7	1.32151	4.05716e-05	Up	114.35	19.8	15	15	15	80176.1	60517.8	79975	60670			1.13992	0.860426	1.13706	0.862589
Biological Process	GO:0034248	5	regulation of cellular amide metabolic process	1.78	0.283212	F1RL02	Mitogen-activated protein kinase OS=Sus scrofa OX=9823 GN=MAPK1 PE=1 SV=4	MAPK1	1.51032	0.0472052	Up	39.365	31	11	9	11	90880.6	52764.3	79691	60173			1.28223	0.744446	1.12435	0.848975
Biological Process	GO:0034248	5	regulation of cellular amide metabolic process	1.78	0.283212	A0A286ZUV8	Eukaryotic translation initiation factor 5A OS=Sus scrofa OX=9823 GN=EIF5A PE=1 SV=1	EIF5A	1.39731	0.02723	Up	16.832	54.5	11	10	11	488463	276432	383974	351656	436974	309005	1.30459	0.7383	1.02552	0.939209	1.16708	0.825294
Biological Process	GO:0072657	4	protein localization to membrane	1.78	0.283212	K7GL59	Rab proteins geranylgeranyltransferase component A OS=Sus scrofa OX=9823 GN=CHM PE=3 SV=2	CHM	1.43011	0.00116189	Up	73.101	28.2	13	13	13	81077.1	50638.9	73000.3	56241.7	76015.5	54010.8	1.2442	0.777099	1.12025	0.863078	1.16653	0.828843
Biological Process	GO:0072657	4	protein localization to membrane	1.78	0.283212	M3VK02	AP-3 complex subunit delta OS=Sus scrofa OX=9823 GN=AP3D1 PE=1 SV=1	AP3D1	1.35881	0.0188962	Up	136.42	20.9	19	19	19	64015.1	44346.8	60259	47111			1.18694	0.822257	1.11729	0.87351
Biological Process	GO:0072657	4	protein localization to membrane	1.78	0.283212	A0A5G2QP96	Signal sequence receptor subunit alpha OS=Sus scrofa OX=9823 GN=SSR1 PE=1 SV=1	SSR1	1.35319	0.00332267	Up	31.932	12.6	3	3	3	73722.9	53150.8	71923	54481			1.1643	0.839408	1.13588	0.860415
Biological Process	GO:0072657	4	protein localization to membrane	1.78	0.283212	A0A287BDC2	Microtubule actin crosslinking factor 1 OS=Sus scrofa OX=9823 GN=MACF1 PE=1 SV=2	MACF1	1.39211	0.00665922	Up	509.66	20.4	68	68	68	83510.6	62090.5	79346.4	65349.1	92548.8	56026.8	1.14171	0.848864	1.08478	0.893414	1.26527	0.765965
Biological Process	GO:0016050	5	vesicle organization	1.79	0.281581	F2Z5W6	Late endosomal/lysosomal adaptor and MAPK and MTOR activator 1 OS=Sus scrofa OX=9823 GN=LAMTOR1 PE=1 SV=1	LAMTOR1	1.33572	0.0489169	Up	17.745	57.8	6	6	6			99869	68058	90906.5	74767.8			1.19747	0.81604	1.09	0.896493
Biological Process	GO:0016050	5	vesicle organization	1.79	0.281581	M3VK02	AP-3 complex subunit delta OS=Sus scrofa OX=9823 GN=AP3D1 PE=1 SV=1	AP3D1	1.35881	0.0188962	Up	136.42	20.9	19	19	19	64015.1	44346.8	60259	47111			1.18694	0.822257	1.11729	0.87351
Biological Process	GO:0016050	5	vesicle organization	1.79	0.281581	F1S6Z8	Vesicle trafficking 1 OS=Sus scrofa OX=9823 GN=VTA1 PE=1 SV=3	VTA1	1.31911	0.00244422	Up	31.024	38.4	9	9	9	250605		243793	195264	257607	184793	1.10685		1.07676	0.862427	1.13778	0.816178
Biological Process	GO:0016050	5	vesicle organization	1.79	0.281581	A0A5G2RK54	SEC24 homolog C, COPII coat complex component OS=Sus scrofa OX=9823 GN=SEC24C PE=1 SV=1	SEC24C	1.8412	0.00337042	Up	106.05	29.2	20	20	20	62508.6	26444.9	49218.1	33585.9	54572.9	30290.4	1.4615	0.618304	1.15076	0.785265	1.27596	0.708214
Biological Process	GO:0010256	4	endomembrane system organization	1.79	0.281581	F2Z5W6	Late endosomal/lysosomal adaptor and MAPK and MTOR activator 1 OS=Sus scrofa OX=9823 GN=LAMTOR1 PE=1 SV=1	LAMTOR1	1.33572	0.0489169	Up	17.745	57.8	6	6	6			99869	68058	90906.5	74767.8			1.19747	0.81604	1.09	0.896493
Biological Process	GO:0010256	4	endomembrane system organization	1.79	0.281581	M3VK02	AP-3 complex subunit delta OS=Sus scrofa OX=9823 GN=AP3D1 PE=1 SV=1	AP3D1	1.35881	0.0188962	Up	136.42	20.9	19	19	19	64015.1	44346.8	60259	47111			1.18694	0.822257	1.11729	0.87351
Biological Process	GO:0010256	4	endomembrane system organization	1.79	0.281581	F1S6Z8	Vesicle trafficking 1 OS=Sus scrofa OX=9823 GN=VTA1 PE=1 SV=3	VTA1	1.31911	0.00244422	Up	31.024	38.4	9	9	9	250605		243793	195264	257607	184793	1.10685		1.07676	0.862427	1.13778	0.816178
Biological Process	GO:0010256	4	endomembrane system organization	1.79	0.281581	A0A286ZPG8	Nuclear distribution protein nudE-like 1 OS=Sus scrofa OX=9823 GN=NDEL1 PE=3 SV=1	NDEL1	1.48357	0.0159465	Up	35.553	34.6	10	5	10	195603	112807	157513	140087	192300	114745	1.28538	0.741296	1.03507	0.920557	1.26367	0.754029
Biological Process	GO:0006468	5	protein phosphorylation	1.82	0.278479	F1SGZ8	Twinfilin actin binding protein 1 OS=Sus scrofa OX=9823 GN=TWF1 PE=1 SV=1	TWF1	1.41931	0.017984	Up	40.266	18.9	7	7	7	97457.8	88458.2	119718	72010.5	116032	74298.1	1.02953	0.93446	1.26468	0.760709	1.22574	0.784874
Biological Process	GO:0006468	5	protein phosphorylation	1.82	0.278479	F1SQF8	Calcium/calmodulin dependent protein kinase I OS=Sus scrofa OX=9823 GN=CAMK1 PE=1 SV=3	CAMK1	1.31294	0.00186026	Up	40.6	22.5	7	7	7	83148.6	64392	84543	63330			1.12586	0.87189	1.14474	0.857509
Biological Process	GO:0006468	5	protein phosphorylation	1.82	0.278479	A5GFW1	Aurora kinase A OS=Sus scrofa OX=9823 GN=AURKA PE=3 SV=1	AURKA	1.331	0.0196673	Up	45.515	54.7	19	18	19	173563	146555	175221	145168	204808	124197	1.07412	0.906983	1.08439	0.8984	1.26749	0.768614
Biological Process	GO:0006468	5	protein phosphorylation	1.82	0.278479	F1RL02	Mitogen-activated protein kinase OS=Sus scrofa OX=9823 GN=MAPK1 PE=1 SV=4	MAPK1	1.51032	0.0472052	Up	39.365	31	11	9	11	90880.6	52764.3	79691	60173			1.28223	0.744446	1.12435	0.848975
Biological Process	GO:0071417	4	cellular response to organonitrogen compound	1.82	0.278479	F2Z5W6	Late endosomal/lysosomal adaptor and MAPK and MTOR activator 1 OS=Sus scrofa OX=9823 GN=LAMTOR1 PE=1 SV=1	LAMTOR1	1.33572	0.0489169	Up	17.745	57.8	6	6	6			99869	68058	90906.5	74767.8			1.19747	0.81604	1.09	0.896493
Biological Process	GO:0071417	4	cellular response to organonitrogen compound	1.82	0.278479	A0A5G2QPE1	Calcium-activated neutral proteinase 2 OS=Sus scrofa OX=9823 GN=CAPN2 PE=1 SV=1	CAPN2	1.42661	0.035854	Up	79.891	24.9	15	15	15	114228	70377.8	91214.9	88133.7	117937	68164.7	1.246	0.767681	0.994971	0.961361	1.28645	0.743539
Biological Process	GO:0071417	4	cellular response to organonitrogen compound	1.82	0.278479	A0A286ZPG8	Nuclear distribution protein nudE-like 1 OS=Sus scrofa OX=9823 GN=NDEL1 PE=3 SV=1	NDEL1	1.48357	0.0159465	Up	35.553	34.6	10	5	10	195603	112807	157513	140087	192300	114745	1.28538	0.741296	1.03507	0.920557	1.26367	0.754029
Biological Process	GO:0071417	4	cellular response to organonitrogen compound	1.82	0.278479	F1RL02	Mitogen-activated protein kinase OS=Sus scrofa OX=9823 GN=MAPK1 PE=1 SV=4	MAPK1	1.51032	0.0472052	Up	39.365	31	11	9	11	90880.6	52764.3	79691	60173			1.28223	0.744446	1.12435	0.848975
Biological Process	GO:0043933	4	protein-containing complex subunit organization	1.32	0.270413	Q29307	ATPase inhibitor, mitochondrial OS=Sus scrofa OX=9823 GN=ATP5IF1 PE=1 SV=2	ATP5IF1	1.3994	0.0372019	Up	12.183	24.1	4	4	4	344410	293861	376588		411774	245787	1.02967	0.87855	1.12588		1.23107	0.734824
Biological Process	GO:0043933	4	protein-containing complex subunit organization	1.32	0.270413	K7GL59	Rab proteins geranylgeranyltransferase component A OS=Sus scrofa OX=9823 GN=CHM PE=3 SV=2	CHM	1.43011	0.00116189	Up	73.101	28.2	13	13	13	81077.1	50638.9	73000.3	56241.7	76015.5	54010.8	1.2442	0.777099	1.12025	0.863078	1.16653	0.828843
Biological Process	GO:0043933	4	protein-containing complex subunit organization	1.32	0.270413	F2Z5N9	Protein pelota homolog OS=Sus scrofa OX=9823 GN=PELO PE=3 SV=3	PELO	1.3805	0.00191352	Up	43.28	21.1	7	7	7	53658.1		52097.7	40027.1	55265.3	37732.8	1.12358		1.09091	0.838154	1.15724	0.790113
Biological Process	GO:0043933	4	protein-containing complex subunit organization	1.32	0.270413	F1ST73	Glyoxylate and hydroxypyruvate reductase OS=Sus scrofa OX=9823 GN=GRHPR PE=1 SV=3	GRHPR	1.30185	0.00479001	Up	35.824	50	20	20	20	1.21392e+06	818285	1.09263e+06	909115	1.10868e+06	895960	1.20616	0.813055	1.08565	0.903306	1.10159	0.890235
Biological Process	GO:0043933	4	protein-containing complex subunit organization	1.32	0.270413	F1SHC9	FAST kinase domain-containing protein 2, mitochondrial OS=Sus scrofa OX=9823 GN=FASTKD2 PE=4 SV=2	FASTKD2	1.93613	0.00212583	Up	78.209	10.7	6	6	6	40614.2	21901.9	42405	20977			1.29038	0.695863	1.34728	0.666475
Biological Process	GO:0043933	4	protein-containing complex subunit organization	1.32	0.270413	F1RFM7	Aminoacyl tRNA synthase complex-interacting multifunctional protein 2 OS=Sus scrofa OX=9823 GN=AIMP2 PE=1 SV=2	AIMP2	1.30014	0.0421758	Up	35.185	24.1	5	5	5			53373	44415	57745.7	41051.8			1.086	0.903729	1.17497	0.835296
Biological Process	GO:0043933	4	protein-containing complex subunit organization	1.32	0.270413	A0A5G2QAY2	Formin like 3 OS=Sus scrofa OX=9823 GN=FMNL3 PE=3 SV=1	FMNL3	1.69279	0.0310047	Up	106.38	11.9	10	4	10	345803	178622	302370	204280			1.34152	0.692955	1.17303	0.792493
Biological Process	GO:0034248	5	regulation of cellular amide metabolic process	1.78	0.283212	A5GFW1	Aurora kinase A OS=Sus scrofa OX=9823 GN=AURKA PE=3 SV=1	AURKA	1.331	0.0196673	Up	45.515	54.7	19	18	19	173563	146555	175221	145168	204808	124197	1.07412	0.906983	1.08439	0.8984	1.26749	0.768614
Biological Process	GO:0034248	5	regulation of cellular amide metabolic process	1.78	0.283212	F1SHC9	FAST kinase domain-containing protein 2, mitochondrial OS=Sus scrofa OX=9823 GN=FASTKD2 PE=4 SV=2	FASTKD2	1.93613	0.00212583	Up	78.209	10.7	6	6	6	40614.2	21901.9	42405	20977			1.29038	0.695863	1.34728	0.666475
Biological Process	GO:0035556	3	intracellular signal transduction	1.52	0.283467	F1RL02	Mitogen-activated protein kinase OS=Sus scrofa OX=9823 GN=MAPK1 PE=1 SV=4	MAPK1	1.51032	0.0472052	Up	39.365	31	11	9	11	90880.6	52764.3	79691	60173			1.28223	0.744446	1.12435	0.848975
Biological Process	GO:0035556	3	intracellular signal transduction	1.52	0.283467	A5GFW1	Aurora kinase A OS=Sus scrofa OX=9823 GN=AURKA PE=3 SV=1	AURKA	1.331	0.0196673	Up	45.515	54.7	19	18	19	173563	146555	175221	145168	204808	124197	1.07412	0.906983	1.08439	0.8984	1.26749	0.768614
Biological Process	GO:0045859	6	regulation of protein kinase activity	1.7	0.294054	A0A287BNN0	Coiled-coil domain containing 88A OS=Sus scrofa OX=9823 GN=CCDC88A PE=1 SV=2	CCDC88A	1.8131	0.00298248	Up	189.59	7.9	11	11	11	74693.1	36263.5	65793.6	41168.7	70102.3		1.29666	0.629529	1.14217	0.714681	1.21696
Biological Process	GO:0045859	6	regulation of protein kinase activity	1.7	0.294054	F1RL02	Mitogen-activated protein kinase OS=Sus scrofa OX=9823 GN=MAPK1 PE=1 SV=4	MAPK1	1.51032	0.0472052	Up	39.365	31	11	9	11	90880.6	52764.3	79691	60173			1.28223	0.744446	1.12435	0.848975
Biological Process	GO:0045785	5	positive regulation of cell adhesion	1.86	0.291462	I3LE12	Hydroxysteroid 17-beta dehydrogenase 12 OS=Sus scrofa OX=9823 GN=HSD17B12 PE=1 SV=3	HSD17B12	1.56576	0.0018848	Up	32.882	30.3	8	8	8	222508	132139	196757	149433	225636	130306	1.26332	0.750235	1.11711	0.848424	1.28108	0.739832
Biological Process	GO:0045785	5	positive regulation of cell adhesion	1.86	0.291462	M3VK02	AP-3 complex subunit delta OS=Sus scrofa OX=9823 GN=AP3D1 PE=1 SV=1	AP3D1	1.35881	0.0188962	Up	136.42	20.9	19	19	19	64015.1	44346.8	60259	47111			1.18694	0.822257	1.11729	0.87351
Biological Process	GO:0015833	5	peptide transport	1.37	0.291222	K7GL59	Rab proteins geranylgeranyltransferase component A OS=Sus scrofa OX=9823 GN=CHM PE=3 SV=2	CHM	1.43011	0.00116189	Up	73.101	28.2	13	13	13	81077.1	50638.9	73000.3	56241.7	76015.5	54010.8	1.2442	0.777099	1.12025	0.863078	1.16653	0.828843
Biological Process	GO:0015833	5	peptide transport	1.37	0.291222	F1RRJ4	Exportin 5 OS=Sus scrofa OX=9823 GN=XPO5 PE=1 SV=3	XPO5	2.10454	0.0333985	Up	132.11	16.3	15	15	15	221608	86446.3	181930	105300			1.48909	0.580874	1.22247	0.707561
Biological Process	GO:0015833	5	peptide transport	1.37	0.291222	A5GFN6	mRNA export factor OS=Sus scrofa OX=9823 GN=RAE1 PE=3 SV=1	RAE1	1.7606	0.0296472	Up	41.025	48.1	14	14	14	43501.2	30930.4	42746.7	31476.4	61897.4	21737.8	1.12363	0.798927	1.10414	0.813029	1.5988	0.561482
Biological Process	GO:0015833	5	peptide transport	1.37	0.291222	M3VK02	AP-3 complex subunit delta OS=Sus scrofa OX=9823 GN=AP3D1 PE=1 SV=1	AP3D1	1.35881	0.0188962	Up	136.42	20.9	19	19	19	64015.1	44346.8	60259	47111			1.18694	0.822257	1.11729	0.87351
Biological Process	GO:0015833	5	peptide transport	1.37	0.291222	A0A5G2QP96	Signal sequence receptor subunit alpha OS=Sus scrofa OX=9823 GN=SSR1 PE=1 SV=1	SSR1	1.35319	0.00332267	Up	31.932	12.6	3	3	3	73722.9	53150.8	71923	54481			1.1643	0.839408	1.13588	0.860415
Biological Process	GO:0015833	5	peptide transport	1.37	0.291222	A0A287ASM1	Importin 7 OS=Sus scrofa OX=9823 GN=IPO7 PE=1 SV=2	IPO7	1.32151	4.05716e-05	Up	114.35	19.8	15	15	15	80176.1	60517.8	79975	60670			1.13992	0.860426	1.13706	0.862589
Biological Process	GO:0015833	5	peptide transport	1.37	0.291222	A0A287BDC2	Microtubule actin crosslinking factor 1 OS=Sus scrofa OX=9823 GN=MACF1 PE=1 SV=2	MACF1	1.39211	0.00665922	Up	509.66	20.4	68	68	68	83510.6	62090.5	79346.4	65349.1	92548.8	56026.8	1.14171	0.848864	1.08478	0.893414	1.26527	0.765965
Biological Process	GO:0015833	5	peptide transport	1.37	0.291222	A0A287A021	Nuclear transport factor 2 OS=Sus scrofa OX=9823 GN=NUTF2 PE=1 SV=1	NUTF2	1.56915	0.0441483	Up	11.873	55.3	3	3	3	320847	200194	261138	245969	381974	168158	1.21974	0.76106	0.992744	0.935077	1.45211	0.639269
Biological Process	GO:0015833	5	peptide transport	1.37	0.291222	A0A286ZUV8	Eukaryotic translation initiation factor 5A OS=Sus scrofa OX=9823 GN=EIF5A PE=1 SV=1	EIF5A	1.39731	0.02723	Up	16.832	54.5	11	10	11	488463	276432	383974	351656	436974	309005	1.30459	0.7383	1.02552	0.939209	1.16708	0.825294
Biological Process	GO:0015031	4	protein transport	1.38	0.289199	K7GL59	Rab proteins geranylgeranyltransferase component A OS=Sus scrofa OX=9823 GN=CHM PE=3 SV=2	CHM	1.43011	0.00116189	Up	73.101	28.2	13	13	13	81077.1	50638.9	73000.3	56241.7	76015.5	54010.8	1.2442	0.777099	1.12025	0.863078	1.16653	0.828843
Biological Process	GO:0045859	6	regulation of protein kinase activity	1.7	0.294054	F1SQF8	Calcium/calmodulin dependent protein kinase I OS=Sus scrofa OX=9823 GN=CAMK1 PE=1 SV=3	CAMK1	1.31294	0.00186026	Up	40.6	22.5	7	7	7	83148.6	64392	84543	63330			1.12586	0.87189	1.14474	0.857509
Biological Process	GO:0015031	4	protein transport	1.38	0.289199	F1RRJ4	Exportin 5 OS=Sus scrofa OX=9823 GN=XPO5 PE=1 SV=3	XPO5	2.10454	0.0333985	Up	132.11	16.3	15	15	15	221608	86446.3	181930	105300			1.48909	0.580874	1.22247	0.707561
Biological Process	GO:0015031	4	protein transport	1.38	0.289199	M3VK02	AP-3 complex subunit delta OS=Sus scrofa OX=9823 GN=AP3D1 PE=1 SV=1	AP3D1	1.35881	0.0188962	Up	136.42	20.9	19	19	19	64015.1	44346.8	60259	47111			1.18694	0.822257	1.11729	0.87351
Biological Process	GO:0015031	4	protein transport	1.38	0.289199	A0A5G2QP96	Signal sequence receptor subunit alpha OS=Sus scrofa OX=9823 GN=SSR1 PE=1 SV=1	SSR1	1.35319	0.00332267	Up	31.932	12.6	3	3	3	73722.9	53150.8	71923	54481			1.1643	0.839408	1.13588	0.860415
Biological Process	GO:0015031	4	protein transport	1.38	0.289199	A0A287ASM1	Importin 7 OS=Sus scrofa OX=9823 GN=IPO7 PE=1 SV=2	IPO7	1.32151	4.05716e-05	Up	114.35	19.8	15	15	15	80176.1	60517.8	79975	60670			1.13992	0.860426	1.13706	0.862589
Biological Process	GO:0015031	4	protein transport	1.38	0.289199	A0A287BDC2	Microtubule actin crosslinking factor 1 OS=Sus scrofa OX=9823 GN=MACF1 PE=1 SV=2	MACF1	1.39211	0.00665922	Up	509.66	20.4	68	68	68	83510.6	62090.5	79346.4	65349.1	92548.8	56026.8	1.14171	0.848864	1.08478	0.893414	1.26527	0.765965
Biological Process	GO:0015031	4	protein transport	1.38	0.289199	A0A287A021	Nuclear transport factor 2 OS=Sus scrofa OX=9823 GN=NUTF2 PE=1 SV=1	NUTF2	1.56915	0.0441483	Up	11.873	55.3	3	3	3	320847	200194	261138	245969	381974	168158	1.21974	0.76106	0.992744	0.935077	1.45211	0.639269
Biological Process	GO:0015031	4	protein transport	1.38	0.289199	A0A286ZUV8	Eukaryotic translation initiation factor 5A OS=Sus scrofa OX=9823 GN=EIF5A PE=1 SV=1	EIF5A	1.39731	0.02723	Up	16.832	54.5	11	10	11	488463	276432	383974	351656	436974	309005	1.30459	0.7383	1.02552	0.939209	1.16708	0.825294
Biological Process	GO:0016311	5	dephosphorylation	1.89	0.285184	I3LJB6	Phosphatidylinositide phosphatase SAC1 isoform 1 OS=Sus scrofa OX=9823 GN=SACM1L PE=1 SV=2	SACM1L	1.55079	0.0243377	Up	67.13	22.8	13	13	13	92529.3	45283.5	82744	50638.7	68433.4	61228.2	1.38497	0.677801	1.23851	0.757957	1.02431	0.916459
Biological Process	GO:0016311	5	dephosphorylation	1.89	0.285184	A0A287A5D6	3'(2'), 5'-bisphosphate nucleotidase 1 OS=Sus scrofa OX=9823 GN=BPNT1 PE=1 SV=1	BPNT1	1.43368	0.0358977	Up	29.247	55.9	15	15	15	88560	57712.4	73255	69770.1	96717.4	52844.8	1.21077	0.789032	1.00153	0.953882	1.3223	0.722483
Biological Process	GO:0048638	4	regulation of developmental growth	1.89	0.285184	A0A287A4W6	Ras-related protein Rab-21 OS=Sus scrofa OX=9823 GN=TMEM19 PE=1 SV=1	TMEM19	1.41086	0.0369407	Up	24.132	51.4	10	10	10	118159	91047.7	110231	97596.4	143519	74959.7	1.11556	0.859599	1.04071	0.921426	1.35499	0.707709
Biological Process	GO:0048638	4	regulation of developmental growth	1.89	0.285184	A0A286ZPG8	Nuclear distribution protein nudE-like 1 OS=Sus scrofa OX=9823 GN=NDEL1 PE=3 SV=1	NDEL1	1.48357	0.0159465	Up	35.553	34.6	10	5	10	195603	112807	157513	140087	192300	114745	1.28538	0.741296	1.03507	0.920557	1.26367	0.754029
Biological Process	GO:0035556	3	intracellular signal transduction	1.52	0.283467	F1S8Y2	MMS19 nucleotide excision repair protein OS=Sus scrofa OX=9823 GN=MMS19 PE=1 SV=4	MMS19	1.42756	0.0494457	Up	114.18	23.7	17	4	17	57630	32584.3	46603.2	40294	51824.2		1.25865	0.711647	1.01782	0.880029	1.13185
Biological Process	GO:0035556	3	intracellular signal transduction	1.52	0.283467	A0A287BTE0	Protein arginine methyltransferase 1 OS=Sus scrofa OX=9823 GN=PRMT1 PE=1 SV=1	PRMT1	1.31789	0.0264665	Up	43.393	24.8	6	5	6	21320.8	15162.9	19983	16178			1.17398	0.834908	1.10031	0.890802
Biological Process	GO:0035556	3	intracellular signal transduction	1.52	0.283467	F1SQF8	Calcium/calmodulin dependent protein kinase I OS=Sus scrofa OX=9823 GN=CAMK1 PE=1 SV=3	CAMK1	1.31294	0.00186026	Up	40.6	22.5	7	7	7	83148.6	64392	84543	63330			1.12586	0.87189	1.14474	0.857509
Biological Process	GO:0035556	3	intracellular signal transduction	1.52	0.283467	A0A287BNN0	Coiled-coil domain containing 88A OS=Sus scrofa OX=9823 GN=CCDC88A PE=1 SV=2	CCDC88A	1.8131	0.00298248	Up	189.59	7.9	11	11	11	74693.1	36263.5	65793.6	41168.7	70102.3		1.29666	0.629529	1.14217	0.714681	1.21696
Biological Process	GO:0015031	4	protein transport	1.38	0.289199	A5GFN6	mRNA export factor OS=Sus scrofa OX=9823 GN=RAE1 PE=3 SV=1	RAE1	1.7606	0.0296472	Up	41.025	48.1	14	14	14	43501.2	30930.4	42746.7	31476.4	61897.4	21737.8	1.12363	0.798927	1.10414	0.813029	1.5988	0.561482
Biological Process	GO:0033043	5	regulation of organelle organization	1.24	0.499358	F1SFR3	Separase OS=Sus scrofa OX=9823 GN=ESPL1 PE=4 SV=3	ESPL1	1.57495	0.0267361	Up	230.12	11.8	18	18	18	46370.2	29884.7	39859.7	34765.9	55159.1	25122.9	1.20357	0.775679	1.03459	0.902376	1.4317	0.652085
Biological Process	GO:0033043	5	regulation of organelle organization	1.24	0.499358	F1SGZ8	Twinfilin actin binding protein 1 OS=Sus scrofa OX=9823 GN=TWF1 PE=1 SV=1	TWF1	1.41931	0.017984	Up	40.266	18.9	7	7	7	97457.8	88458.2	119718	72010.5	116032	74298.1	1.02953	0.93446	1.26468	0.760709	1.22574	0.784874
Biological Process	GO:0046907	3	intracellular transport	1.53	0.071472	A0A286ZUV8	Eukaryotic translation initiation factor 5A OS=Sus scrofa OX=9823 GN=EIF5A PE=1 SV=1	EIF5A	1.39731	0.02723	Up	16.832	54.5	11	10	11	488463	276432	383974	351656	436974	309005	1.30459	0.7383	1.02552	0.939209	1.16708	0.825294
Biological Process	GO:0045840	7	positive regulation of mitotic nuclear division	7.95	0.0251558	A5GFW1	Aurora kinase A OS=Sus scrofa OX=9823 GN=AURKA PE=3 SV=1	AURKA	1.331	0.0196673	Up	45.515	54.7	19	18	19	173563	146555	175221	145168	204808	124197	1.07412	0.906983	1.08439	0.8984	1.26749	0.768614
Biological Process	GO:0045840	7	positive regulation of mitotic nuclear division	7.95	0.0251558	F1SFR3	Separase OS=Sus scrofa OX=9823 GN=ESPL1 PE=4 SV=3	ESPL1	1.57495	0.0267361	Up	230.12	11.8	18	18	18	46370.2	29884.7	39859.7	34765.9	55159.1	25122.9	1.20357	0.775679	1.03459	0.902376	1.4317	0.652085
Biological Process	GO:0046148	3	pigment biosynthetic process	7.95	0.0251558	M3VK02	AP-3 complex subunit delta OS=Sus scrofa OX=9823 GN=AP3D1 PE=1 SV=1	AP3D1	1.35881	0.0188962	Up	136.42	20.9	19	19	19	64015.1	44346.8	60259	47111			1.18694	0.822257	1.11729	0.87351
Biological Process	GO:0046148	3	pigment biosynthetic process	7.95	0.0251558	Q29307	ATPase inhibitor, mitochondrial OS=Sus scrofa OX=9823 GN=ATP5IF1 PE=1 SV=2	ATP5IF1	1.3994	0.0372019	Up	12.183	24.1	4	4	4	344410	293861	376588		411774	245787	1.02967	0.87855	1.12588		1.23107	0.734824
Biological Process	GO:0018105	6	peptidyl-serine phosphorylation	4.59	0.0265093	F1RL02	Mitogen-activated protein kinase OS=Sus scrofa OX=9823 GN=MAPK1 PE=1 SV=4	MAPK1	1.51032	0.0472052	Up	39.365	31	11	9	11	90880.6	52764.3	79691	60173			1.28223	0.744446	1.12435	0.848975
Biological Process	GO:0018105	6	peptidyl-serine phosphorylation	4.59	0.0265093	A5GFW1	Aurora kinase A OS=Sus scrofa OX=9823 GN=AURKA PE=3 SV=1	AURKA	1.331	0.0196673	Up	45.515	54.7	19	18	19	173563	146555	175221	145168	204808	124197	1.07412	0.906983	1.08439	0.8984	1.26749	0.768614
Biological Process	GO:0018105	6	peptidyl-serine phosphorylation	4.59	0.0265093	F1SQF8	Calcium/calmodulin dependent protein kinase I OS=Sus scrofa OX=9823 GN=CAMK1 PE=1 SV=3	CAMK1	1.31294	0.00186026	Up	40.6	22.5	7	7	7	83148.6	64392	84543	63330			1.12586	0.87189	1.14474	0.857509
Biological Process	GO:0051493	6	regulation of cytoskeleton organization	2.56	0.027738	F1RL02	Mitogen-activated protein kinase OS=Sus scrofa OX=9823 GN=MAPK1 PE=1 SV=4	MAPK1	1.51032	0.0472052	Up	39.365	31	11	9	11	90880.6	52764.3	79691	60173			1.28223	0.744446	1.12435	0.848975
Biological Process	GO:0051493	6	regulation of cytoskeleton organization	2.56	0.027738	A5GFW1	Aurora kinase A OS=Sus scrofa OX=9823 GN=AURKA PE=3 SV=1	AURKA	1.331	0.0196673	Up	45.515	54.7	19	18	19	173563	146555	175221	145168	204808	124197	1.07412	0.906983	1.08439	0.8984	1.26749	0.768614
Biological Process	GO:0006261	6	DNA-dependent DNA replication	4.84	0.0230695	M3TYJ4	DNA helicase OS=Sus scrofa OX=9823 GN=MCM6 PE=2 SV=1	MCM6	1.33432	0.00727321	Up	93.029	35.2	25	25	25	83466.8	56789.1	82119.6	57720.7	73388.1	64588.2	1.19788	0.815013	1.17855	0.828383	1.05323	0.926942
Biological Process	GO:0051493	6	regulation of cytoskeleton organization	2.56	0.027738	A0A287BNN0	Coiled-coil domain containing 88A OS=Sus scrofa OX=9823 GN=CCDC88A PE=1 SV=2	CCDC88A	1.8131	0.00298248	Up	189.59	7.9	11	11	11	74693.1	36263.5	65793.6	41168.7	70102.3		1.29666	0.629529	1.14217	0.714681	1.21696
Biological Process	GO:0051493	6	regulation of cytoskeleton organization	2.56	0.027738	A5GFN6	mRNA export factor OS=Sus scrofa OX=9823 GN=RAE1 PE=3 SV=1	RAE1	1.7606	0.0296472	Up	41.025	48.1	14	14	14	43501.2	30930.4	42746.7	31476.4	61897.4	21737.8	1.12363	0.798927	1.10414	0.813029	1.5988	0.561482
Biological Process	GO:0051493	6	regulation of cytoskeleton organization	2.56	0.027738	F1SGZ8	Twinfilin actin binding protein 1 OS=Sus scrofa OX=9823 GN=TWF1 PE=1 SV=1	TWF1	1.41931	0.017984	Up	40.266	18.9	7	7	7	97457.8	88458.2	119718	72010.5	116032	74298.1	1.02953	0.93446	1.26468	0.760709	1.22574	0.784874
Biological Process	GO:0006606	5	protein import into nucleus	4.47	0.0283272	A0A287A021	Nuclear transport factor 2 OS=Sus scrofa OX=9823 GN=NUTF2 PE=1 SV=1	NUTF2	1.56915	0.0441483	Up	11.873	55.3	3	3	3	320847	200194	261138	245969	381974	168158	1.21974	0.76106	0.992744	0.935077	1.45211	0.639269
Biological Process	GO:0006606	5	protein import into nucleus	4.47	0.0283272	A0A287ASM1	Importin 7 OS=Sus scrofa OX=9823 GN=IPO7 PE=1 SV=2	IPO7	1.32151	4.05716e-05	Up	114.35	19.8	15	15	15	80176.1	60517.8	79975	60670			1.13992	0.860426	1.13706	0.862589
Biological Process	GO:0006606	5	protein import into nucleus	4.47	0.0283272	A5GFN6	mRNA export factor OS=Sus scrofa OX=9823 GN=RAE1 PE=3 SV=1	RAE1	1.7606	0.0296472	Up	41.025	48.1	14	14	14	43501.2	30930.4	42746.7	31476.4	61897.4	21737.8	1.12363	0.798927	1.10414	0.813029	1.5988	0.561482
Biological Process	GO:0030705	4	cytoskeleton-dependent intracellular transport	3.41	0.0284279	A0A286ZPG8	Nuclear distribution protein nudE-like 1 OS=Sus scrofa OX=9823 GN=NDEL1 PE=3 SV=1	NDEL1	1.48357	0.0159465	Up	35.553	34.6	10	5	10	195603	112807	157513	140087	192300	114745	1.28538	0.741296	1.03507	0.920557	1.26367	0.754029
Biological Process	GO:0030705	4	cytoskeleton-dependent intracellular transport	3.41	0.0284279	A0A287BNN0	Coiled-coil domain containing 88A OS=Sus scrofa OX=9823 GN=CCDC88A PE=1 SV=2	CCDC88A	1.8131	0.00298248	Up	189.59	7.9	11	11	11	74693.1	36263.5	65793.6	41168.7	70102.3		1.29666	0.629529	1.14217	0.714681	1.21696
Biological Process	GO:0030705	4	cytoskeleton-dependent intracellular transport	3.41	0.0284279	A0A287A4W6	Ras-related protein Rab-21 OS=Sus scrofa OX=9823 GN=TMEM19 PE=1 SV=1	TMEM19	1.41086	0.0369407	Up	24.132	51.4	10	10	10	118159	91047.7	110231	97596.4	143519	74959.7	1.11556	0.859599	1.04071	0.921426	1.35499	0.707709
Biological Process	GO:0030705	4	cytoskeleton-dependent intracellular transport	3.41	0.0284279	M3VK02	AP-3 complex subunit delta OS=Sus scrofa OX=9823 GN=AP3D1 PE=1 SV=1	AP3D1	1.35881	0.0188962	Up	136.42	20.9	19	19	19	64015.1	44346.8	60259	47111			1.18694	0.822257	1.11729	0.87351
Biological Process	GO:0051493	6	regulation of cytoskeleton organization	2.56	0.027738	A0A5G2QPE1	Calcium-activated neutral proteinase 2 OS=Sus scrofa OX=9823 GN=CAPN2 PE=1 SV=1	CAPN2	1.42661	0.035854	Up	79.891	24.9	15	15	15	114228	70377.8	91214.9	88133.7	117937	68164.7	1.246	0.767681	0.994971	0.961361	1.28645	0.743539
Biological Process	GO:0048812	7	neuron projection morphogenesis	3.41	0.0284279	F1RL02	Mitogen-activated protein kinase OS=Sus scrofa OX=9823 GN=MAPK1 PE=1 SV=4	MAPK1	1.51032	0.0472052	Up	39.365	31	11	9	11	90880.6	52764.3	79691	60173			1.28223	0.744446	1.12435	0.848975
Biological Process	GO:0006261	6	DNA-dependent DNA replication	4.84	0.0230695	I3L7E5	DNA helicase OS=Sus scrofa OX=9823 GN=MCM3 PE=1 SV=2	MCM3	1.30688	0.00864062	Up	90.969	18.4	11	11	11	27822.2		26696.2	22180.7	28995.8	20421.6	1.10304		1.05839	0.879374	1.14956	0.809631
Biological Process	GO:0061842	2	microtubule organizing center localization	8.52	0.0220349	A5GFW1	Aurora kinase A OS=Sus scrofa OX=9823 GN=AURKA PE=3 SV=1	AURKA	1.331	0.0196673	Up	45.515	54.7	19	18	19	173563	146555	175221	145168	204808	124197	1.07412	0.906983	1.08439	0.8984	1.26749	0.768614
Biological Process	GO:0051642	3	centrosome localization	9.18	0.0190893	A0A286ZPG8	Nuclear distribution protein nudE-like 1 OS=Sus scrofa OX=9823 GN=NDEL1 PE=3 SV=1	NDEL1	1.48357	0.0159465	Up	35.553	34.6	10	5	10	195603	112807	157513	140087	192300	114745	1.28538	0.741296	1.03507	0.920557	1.26367	0.754029
Biological Process	GO:0051642	3	centrosome localization	9.18	0.0190893	A5GFW1	Aurora kinase A OS=Sus scrofa OX=9823 GN=AURKA PE=3 SV=1	AURKA	1.331	0.0196673	Up	45.515	54.7	19	18	19	173563	146555	175221	145168	204808	124197	1.07412	0.906983	1.08439	0.8984	1.26749	0.768614
Biological Process	GO:1903649	6	regulation of cytoplasmic transport	9.18	0.0190893	F1RL02	Mitogen-activated protein kinase OS=Sus scrofa OX=9823 GN=MAPK1 PE=1 SV=4	MAPK1	1.51032	0.0472052	Up	39.365	31	11	9	11	90880.6	52764.3	79691	60173			1.28223	0.744446	1.12435	0.848975
Biological Process	GO:1903649	6	regulation of cytoplasmic transport	9.18	0.0190893	A0A287A4W6	Ras-related protein Rab-21 OS=Sus scrofa OX=9823 GN=TMEM19 PE=1 SV=1	TMEM19	1.41086	0.0369407	Up	24.132	51.4	10	10	10	118159	91047.7	110231	97596.4	143519	74959.7	1.11556	0.859599	1.04071	0.921426	1.35499	0.707709
Biological Process	GO:0051247	6	positive regulation of protein metabolic process	1.99	0.0206472	A0A286ZUV8	Eukaryotic translation initiation factor 5A OS=Sus scrofa OX=9823 GN=EIF5A PE=1 SV=1	EIF5A	1.39731	0.02723	Up	16.832	54.5	11	10	11	488463	276432	383974	351656	436974	309005	1.30459	0.7383	1.02552	0.939209	1.16708	0.825294
Biological Process	GO:0051247	6	positive regulation of protein metabolic process	1.99	0.0206472	F1RL02	Mitogen-activated protein kinase OS=Sus scrofa OX=9823 GN=MAPK1 PE=1 SV=4	MAPK1	1.51032	0.0472052	Up	39.365	31	11	9	11	90880.6	52764.3	79691	60173			1.28223	0.744446	1.12435	0.848975
Biological Process	GO:0051247	6	positive regulation of protein metabolic process	1.99	0.0206472	A5GFW1	Aurora kinase A OS=Sus scrofa OX=9823 GN=AURKA PE=3 SV=1	AURKA	1.331	0.0196673	Up	45.515	54.7	19	18	19	173563	146555	175221	145168	204808	124197	1.07412	0.906983	1.08439	0.8984	1.26749	0.768614
Biological Process	GO:0051247	6	positive regulation of protein metabolic process	1.99	0.0206472	A0A287BNN0	Coiled-coil domain containing 88A OS=Sus scrofa OX=9823 GN=CCDC88A PE=1 SV=2	CCDC88A	1.8131	0.00298248	Up	189.59	7.9	11	11	11	74693.1	36263.5	65793.6	41168.7	70102.3		1.29666	0.629529	1.14217	0.714681	1.21696
Biological Process	GO:0051247	6	positive regulation of protein metabolic process	1.99	0.0206472	F1SQF8	Calcium/calmodulin dependent protein kinase I OS=Sus scrofa OX=9823 GN=CAMK1 PE=1 SV=3	CAMK1	1.31294	0.00186026	Up	40.6	22.5	7	7	7	83148.6	64392	84543	63330			1.12586	0.87189	1.14474	0.857509
Biological Process	GO:0006261	6	DNA-dependent DNA replication	4.84	0.0230695	F1RSE7	DNA helicase OS=Sus scrofa OX=9823 GN=MCM4 PE=1 SV=3	MCM4	1.64413	1e-32	Up	93.595	12.6	9	9	9	57859		57859	35191.2		35191.2	1.24361		1.24361	0.756392		0.756392
Biological Process	GO:0051247	6	positive regulation of protein metabolic process	1.99	0.0206472	A0A287BTE0	Protein arginine methyltransferase 1 OS=Sus scrofa OX=9823 GN=PRMT1 PE=1 SV=1	PRMT1	1.31789	0.0264665	Up	43.393	24.8	6	5	6	21320.8	15162.9	19983	16178			1.17398	0.834908	1.10031	0.890802
Biological Process	GO:0051247	6	positive regulation of protein metabolic process	1.99	0.0206472	F1RFM7	Aminoacyl tRNA synthase complex-interacting multifunctional protein 2 OS=Sus scrofa OX=9823 GN=AIMP2 PE=1 SV=2	AIMP2	1.30014	0.0421758	Up	35.185	24.1	5	5	5			53373	44415	57745.7	41051.8			1.086	0.903729	1.17497	0.835296
Biological Process	GO:0051247	6	positive regulation of protein metabolic process	1.99	0.0206472	F1SFR3	Separase OS=Sus scrofa OX=9823 GN=ESPL1 PE=4 SV=3	ESPL1	1.57495	0.0267361	Up	230.12	11.8	18	18	18	46370.2	29884.7	39859.7	34765.9	55159.1	25122.9	1.20357	0.775679	1.03459	0.902376	1.4317	0.652085
Biological Process	GO:0051247	6	positive regulation of protein metabolic process	1.99	0.0206472	F1SHC9	FAST kinase domain-containing protein 2, mitochondrial OS=Sus scrofa OX=9823 GN=FASTKD2 PE=4 SV=2	FASTKD2	1.93613	0.00212583	Up	78.209	10.7	6	6	6	40614.2	21901.9	42405	20977			1.29038	0.695863	1.34728	0.666475
Biological Process	GO:0051247	6	positive regulation of protein metabolic process	1.99	0.0206472	I3LD12	RBR-type E3 ubiquitin transferase OS=Sus scrofa OX=9823 GN=BBS4 PE=4 SV=3	BBS4	1.38715	0.0213786	Up	59.586	27.4	11	11	11	63945.2	41582.3	53575.2	49631	65402.3	40655.8	1.21881	0.792568	1.02115	0.945977	1.24658	0.774909
Biological Process	GO:0010660	7	regulation of muscle cell apoptotic process	8.52	0.0220349	A0A286ZUV8	Eukaryotic translation initiation factor 5A OS=Sus scrofa OX=9823 GN=EIF5A PE=1 SV=1	EIF5A	1.39731	0.02723	Up	16.832	54.5	11	10	11	488463	276432	383974	351656	436974	309005	1.30459	0.7383	1.02552	0.939209	1.16708	0.825294
Biological Process	GO:0010660	7	regulation of muscle cell apoptotic process	8.52	0.0220349	A0A287AF07	NAD-dependent protein deacylase sirtuin-5, mitochondrial OS=Sus scrofa OX=9823 GN=SIRT5 PE=1 SV=1	SIRT5	1.85894	0.0421785	Up	33.42	52.3	16	16	16	223774	68446.9	135325	113184	158350	96726.2	1.68715	0.516057	1.02029	0.853352	1.19389	0.72927
Biological Process	GO:0046825	7	regulation of protein export from nucleus	8.52	0.0220349	F1SQF8	Calcium/calmodulin dependent protein kinase I OS=Sus scrofa OX=9823 GN=CAMK1 PE=1 SV=3	CAMK1	1.31294	0.00186026	Up	40.6	22.5	7	7	7	83148.6	64392	84543	63330			1.12586	0.87189	1.14474	0.857509
Biological Process	GO:0046825	7	regulation of protein export from nucleus	8.52	0.0220349	F1RRJ4	Exportin 5 OS=Sus scrofa OX=9823 GN=XPO5 PE=1 SV=3	XPO5	2.10454	0.0333985	Up	132.11	16.3	15	15	15	221608	86446.3	181930	105300			1.48909	0.580874	1.22247	0.707561
Biological Process	GO:0061842	2	microtubule organizing center localization	8.52	0.0220349	A0A286ZPG8	Nuclear distribution protein nudE-like 1 OS=Sus scrofa OX=9823 GN=NDEL1 PE=3 SV=1	NDEL1	1.48357	0.0159465	Up	35.553	34.6	10	5	10	195603	112807	157513	140087	192300	114745	1.28538	0.741296	1.03507	0.920557	1.26367	0.754029
Biological Process	GO:0051247	6	positive regulation of protein metabolic process	1.99	0.0206472	F2Z5W6	Late endosomal/lysosomal adaptor and MAPK and MTOR activator 1 OS=Sus scrofa OX=9823 GN=LAMTOR1 PE=1 SV=1	LAMTOR1	1.33572	0.0489169	Up	17.745	57.8	6	6	6			99869	68058	90906.5	74767.8			1.19747	0.81604	1.09	0.896493
Biological Process	GO:0048812	7	neuron projection morphogenesis	3.41	0.0284279	A0A286ZPG8	Nuclear distribution protein nudE-like 1 OS=Sus scrofa OX=9823 GN=NDEL1 PE=3 SV=1	NDEL1	1.48357	0.0159465	Up	35.553	34.6	10	5	10	195603	112807	157513	140087	192300	114745	1.28538	0.741296	1.03507	0.920557	1.26367	0.754029
Biological Process	GO:0048812	7	neuron projection morphogenesis	3.41	0.0284279	A5GFW1	Aurora kinase A OS=Sus scrofa OX=9823 GN=AURKA PE=3 SV=1	AURKA	1.331	0.0196673	Up	45.515	54.7	19	18	19	173563	146555	175221	145168	204808	124197	1.07412	0.906983	1.08439	0.8984	1.26749	0.768614
Biological Process	GO:0048812	7	neuron projection morphogenesis	3.41	0.0284279	A0A5G2QAY2	Formin like 3 OS=Sus scrofa OX=9823 GN=FMNL3 PE=3 SV=1	FMNL3	1.69279	0.0310047	Up	106.38	11.9	10	4	10	345803	178622	302370	204280			1.34152	0.692955	1.17303	0.792493
Biological Process	GO:0018209	6	peptidyl-serine modification	4.16	0.0341708	F1RL02	Mitogen-activated protein kinase OS=Sus scrofa OX=9823 GN=MAPK1 PE=1 SV=4	MAPK1	1.51032	0.0472052	Up	39.365	31	11	9	11	90880.6	52764.3	79691	60173			1.28223	0.744446	1.12435	0.848975
Biological Process	GO:0018209	6	peptidyl-serine modification	4.16	0.0341708	A5GFW1	Aurora kinase A OS=Sus scrofa OX=9823 GN=AURKA PE=3 SV=1	AURKA	1.331	0.0196673	Up	45.515	54.7	19	18	19	173563	146555	175221	145168	204808	124197	1.07412	0.906983	1.08439	0.8984	1.26749	0.768614
Biological Process	GO:0018209	6	peptidyl-serine modification	4.16	0.0341708	F1SQF8	Calcium/calmodulin dependent protein kinase I OS=Sus scrofa OX=9823 GN=CAMK1 PE=1 SV=3	CAMK1	1.31294	0.00186026	Up	40.6	22.5	7	7	7	83148.6	64392	84543	63330			1.12586	0.87189	1.14474	0.857509
Biological Process	GO:0000082	5	G1/S transition of mitotic cell cycle	4.16	0.0341708	F1RSE7	DNA helicase OS=Sus scrofa OX=9823 GN=MCM4 PE=1 SV=3	MCM4	1.64413	1e-32	Up	93.595	12.6	9	9	9	57859		57859	35191.2		35191.2	1.24361		1.24361	0.756392		0.756392
Biological Process	GO:0000082	5	G1/S transition of mitotic cell cycle	4.16	0.0341708	I3L7E5	DNA helicase OS=Sus scrofa OX=9823 GN=MCM3 PE=1 SV=2	MCM3	1.30688	0.00864062	Up	90.969	18.4	11	11	11	27822.2		26696.2	22180.7	28995.8	20421.6	1.10304		1.05839	0.879374	1.14956	0.809631
Biological Process	GO:0000082	5	G1/S transition of mitotic cell cycle	4.16	0.0341708	M3TYJ4	DNA helicase OS=Sus scrofa OX=9823 GN=MCM6 PE=2 SV=1	MCM6	1.33432	0.00727321	Up	93.029	35.2	25	25	25	83466.8	56789.1	82119.6	57720.7	73388.1	64588.2	1.19788	0.815013	1.17855	0.828383	1.05323	0.926942
Biological Process	GO:0044843	4	cell cycle G1/S phase transition	4.16	0.0341708	F1RSE7	DNA helicase OS=Sus scrofa OX=9823 GN=MCM4 PE=1 SV=3	MCM4	1.64413	1e-32	Up	93.595	12.6	9	9	9	57859		57859	35191.2		35191.2	1.24361		1.24361	0.756392		0.756392
Biological Process	GO:0044843	4	cell cycle G1/S phase transition	4.16	0.0341708	I3L7E5	DNA helicase OS=Sus scrofa OX=9823 GN=MCM3 PE=1 SV=2	MCM3	1.30688	0.00864062	Up	90.969	18.4	11	11	11	27822.2		26696.2	22180.7	28995.8	20421.6	1.10304		1.05839	0.879374	1.14956	0.809631
Biological Process	GO:0044843	4	cell cycle G1/S phase transition	4.16	0.0341708	M3TYJ4	DNA helicase OS=Sus scrofa OX=9823 GN=MCM6 PE=2 SV=1	MCM6	1.33432	0.00727321	Up	93.029	35.2	25	25	25	83466.8	56789.1	82119.6	57720.7	73388.1	64588.2	1.19788	0.815013	1.17855	0.828383	1.05323	0.926942
Biological Process	GO:0048858	5	cell projection morphogenesis	3.22	0.0339821	A0A5G2QAY2	Formin like 3 OS=Sus scrofa OX=9823 GN=FMNL3 PE=3 SV=1	FMNL3	1.69279	0.0310047	Up	106.38	11.9	10	4	10	345803	178622	302370	204280			1.34152	0.692955	1.17303	0.792493
Biological Process	GO:0044774	5	mitotic DNA integrity checkpoint	6.63	0.0355068	A5GFW1	Aurora kinase A OS=Sus scrofa OX=9823 GN=AURKA PE=3 SV=1	AURKA	1.331	0.0196673	Up	45.515	54.7	19	18	19	173563	146555	175221	145168	204808	124197	1.07412	0.906983	1.08439	0.8984	1.26749	0.768614
Biological Process	GO:0097421	5	liver regeneration	6.63	0.0355068	A5GFW1	Aurora kinase A OS=Sus scrofa OX=9823 GN=AURKA PE=3 SV=1	AURKA	1.331	0.0196673	Up	45.515	54.7	19	18	19	173563	146555	175221	145168	204808	124197	1.07412	0.906983	1.08439	0.8984	1.26749	0.768614
Biological Process	GO:0097421	5	liver regeneration	6.63	0.0355068	A0A287BTE0	Protein arginine methyltransferase 1 OS=Sus scrofa OX=9823 GN=PRMT1 PE=1 SV=1	PRMT1	1.31789	0.0264665	Up	43.393	24.8	6	5	6	21320.8	15162.9	19983	16178			1.17398	0.834908	1.10031	0.890802
Biological Process	GO:0051653	3	spindle localization	6.63	0.0355068	A0A286ZPG8	Nuclear distribution protein nudE-like 1 OS=Sus scrofa OX=9823 GN=NDEL1 PE=3 SV=1	NDEL1	1.48357	0.0159465	Up	35.553	34.6	10	5	10	195603	112807	157513	140087	192300	114745	1.28538	0.741296	1.03507	0.920557	1.26367	0.754029
Biological Process	GO:0051653	3	spindle localization	6.63	0.0355068	F1SFR3	Separase OS=Sus scrofa OX=9823 GN=ESPL1 PE=4 SV=3	ESPL1	1.57495	0.0267361	Up	230.12	11.8	18	18	18	46370.2	29884.7	39859.7	34765.9	55159.1	25122.9	1.20357	0.775679	1.03459	0.902376	1.4317	0.652085
Biological Process	GO:0061982	3	meiosis I cell cycle process	6.63	0.0355068	A5GFW1	Aurora kinase A OS=Sus scrofa OX=9823 GN=AURKA PE=3 SV=1	AURKA	1.331	0.0196673	Up	45.515	54.7	19	18	19	173563	146555	175221	145168	204808	124197	1.07412	0.906983	1.08439	0.8984	1.26749	0.768614
Biological Process	GO:0061982	3	meiosis I cell cycle process	6.63	0.0355068	F1SFR3	Separase OS=Sus scrofa OX=9823 GN=ESPL1 PE=4 SV=3	ESPL1	1.57495	0.0267361	Up	230.12	11.8	18	18	18	46370.2	29884.7	39859.7	34765.9	55159.1	25122.9	1.20357	0.775679	1.03459	0.902376	1.4317	0.652085
Biological Process	GO:0030154	3	cell differentiation	1.69	0.0371473	F1RL02	Mitogen-activated protein kinase OS=Sus scrofa OX=9823 GN=MAPK1 PE=1 SV=4	MAPK1	1.51032	0.0472052	Up	39.365	31	11	9	11	90880.6	52764.3	79691	60173			1.28223	0.744446	1.12435	0.848975
Biological Process	GO:0030154	3	cell differentiation	1.69	0.0371473	A0A286ZPG8	Nuclear distribution protein nudE-like 1 OS=Sus scrofa OX=9823 GN=NDEL1 PE=3 SV=1	NDEL1	1.48357	0.0159465	Up	35.553	34.6	10	5	10	195603	112807	157513	140087	192300	114745	1.28538	0.741296	1.03507	0.920557	1.26367	0.754029
Biological Process	GO:0030154	3	cell differentiation	1.69	0.0371473	A5GFW1	Aurora kinase A OS=Sus scrofa OX=9823 GN=AURKA PE=3 SV=1	AURKA	1.331	0.0196673	Up	45.515	54.7	19	18	19	173563	146555	175221	145168	204808	124197	1.07412	0.906983	1.08439	0.8984	1.26749	0.768614
Biological Process	GO:0044774	5	mitotic DNA integrity checkpoint	6.63	0.0355068	A0A287BTE0	Protein arginine methyltransferase 1 OS=Sus scrofa OX=9823 GN=PRMT1 PE=1 SV=1	PRMT1	1.31789	0.0264665	Up	43.393	24.8	6	5	6	21320.8	15162.9	19983	16178			1.17398	0.834908	1.10031	0.890802
Biological Process	GO:0048858	5	cell projection morphogenesis	3.22	0.0339821	A5GFW1	Aurora kinase A OS=Sus scrofa OX=9823 GN=AURKA PE=3 SV=1	AURKA	1.331	0.0196673	Up	45.515	54.7	19	18	19	173563	146555	175221	145168	204808	124197	1.07412	0.906983	1.08439	0.8984	1.26749	0.768614
Biological Process	GO:0048858	5	cell projection morphogenesis	3.22	0.0339821	A0A286ZPG8	Nuclear distribution protein nudE-like 1 OS=Sus scrofa OX=9823 GN=NDEL1 PE=3 SV=1	NDEL1	1.48357	0.0159465	Up	35.553	34.6	10	5	10	195603	112807	157513	140087	192300	114745	1.28538	0.741296	1.03507	0.920557	1.26367	0.754029
Biological Process	GO:0048858	5	cell projection morphogenesis	3.22	0.0339821	F1RL02	Mitogen-activated protein kinase OS=Sus scrofa OX=9823 GN=MAPK1 PE=1 SV=4	MAPK1	1.51032	0.0472052	Up	39.365	31	11	9	11	90880.6	52764.3	79691	60173			1.28223	0.744446	1.12435	0.848975
Biological Process	GO:0051785	7	positive regulation of nuclear division	7.46	0.0284456	A5GFW1	Aurora kinase A OS=Sus scrofa OX=9823 GN=AURKA PE=3 SV=1	AURKA	1.331	0.0196673	Up	45.515	54.7	19	18	19	173563	146555	175221	145168	204808	124197	1.07412	0.906983	1.08439	0.8984	1.26749	0.768614
Biological Process	GO:0051785	7	positive regulation of nuclear division	7.46	0.0284456	F1SFR3	Separase OS=Sus scrofa OX=9823 GN=ESPL1 PE=4 SV=3	ESPL1	1.57495	0.0267361	Up	230.12	11.8	18	18	18	46370.2	29884.7	39859.7	34765.9	55159.1	25122.9	1.20357	0.775679	1.03459	0.902376	1.4317	0.652085
Biological Process	GO:0051293	4	establishment of spindle localization	7.46	0.0284456	A0A286ZPG8	Nuclear distribution protein nudE-like 1 OS=Sus scrofa OX=9823 GN=NDEL1 PE=3 SV=1	NDEL1	1.48357	0.0159465	Up	35.553	34.6	10	5	10	195603	112807	157513	140087	192300	114745	1.28538	0.741296	1.03507	0.920557	1.26367	0.754029
Biological Process	GO:0051293	4	establishment of spindle localization	7.46	0.0284456	F1SFR3	Separase OS=Sus scrofa OX=9823 GN=ESPL1 PE=4 SV=3	ESPL1	1.57495	0.0267361	Up	230.12	11.8	18	18	18	46370.2	29884.7	39859.7	34765.9	55159.1	25122.9	1.20357	0.775679	1.03459	0.902376	1.4317	0.652085
Biological Process	GO:0007127	4	meiosis I	7.46	0.0284456	A5GFW1	Aurora kinase A OS=Sus scrofa OX=9823 GN=AURKA PE=3 SV=1	AURKA	1.331	0.0196673	Up	45.515	54.7	19	18	19	173563	146555	175221	145168	204808	124197	1.07412	0.906983	1.08439	0.8984	1.26749	0.768614
Biological Process	GO:0007127	4	meiosis I	7.46	0.0284456	F1SFR3	Separase OS=Sus scrofa OX=9823 GN=ESPL1 PE=4 SV=3	ESPL1	1.57495	0.0267361	Up	230.12	11.8	18	18	18	46370.2	29884.7	39859.7	34765.9	55159.1	25122.9	1.20357	0.775679	1.03459	0.902376	1.4317	0.652085
Biological Process	GO:0048666	4	neuron development	2.52	0.0294932	F1RL02	Mitogen-activated protein kinase OS=Sus scrofa OX=9823 GN=MAPK1 PE=1 SV=4	MAPK1	1.51032	0.0472052	Up	39.365	31	11	9	11	90880.6	52764.3	79691	60173			1.28223	0.744446	1.12435	0.848975
Biological Process	GO:0048666	4	neuron development	2.52	0.0294932	A0A286ZPG8	Nuclear distribution protein nudE-like 1 OS=Sus scrofa OX=9823 GN=NDEL1 PE=3 SV=1	NDEL1	1.48357	0.0159465	Up	35.553	34.6	10	5	10	195603	112807	157513	140087	192300	114745	1.28538	0.741296	1.03507	0.920557	1.26367	0.754029
Biological Process	GO:0048666	4	neuron development	2.52	0.0294932	A5GFW1	Aurora kinase A OS=Sus scrofa OX=9823 GN=AURKA PE=3 SV=1	AURKA	1.331	0.0196673	Up	45.515	54.7	19	18	19	173563	146555	175221	145168	204808	124197	1.07412	0.906983	1.08439	0.8984	1.26749	0.768614
Biological Process	GO:0048666	4	neuron development	2.52	0.0294932	A0A286ZWN9	Retinol dehydrogenase 13 OS=Sus scrofa OX=9823 GN=RDH13 PE=3 SV=1	RDH13	1.30018	1.47314e-05	Up	36.206	48.5	15	15	15	112006		111481	86551.2	112532	85742.8	1.10174		1.09658	0.851357	1.10692	0.843405
Biological Process	GO:0048666	4	neuron development	2.52	0.0294932	A0A287BTE0	Protein arginine methyltransferase 1 OS=Sus scrofa OX=9823 GN=PRMT1 PE=1 SV=1	PRMT1	1.31789	0.0264665	Up	43.393	24.8	6	5	6	21320.8	15162.9	19983	16178			1.17398	0.834908	1.10031	0.890802
Biological Process	GO:0048666	4	neuron development	2.52	0.0294932	A0A5G2QAY2	Formin like 3 OS=Sus scrofa OX=9823 GN=FMNL3 PE=3 SV=1	FMNL3	1.69279	0.0310047	Up	106.38	11.9	10	4	10	345803	178622	302370	204280			1.34152	0.692955	1.17303	0.792493
Biological Process	GO:0001568	3	blood vessel development	4.36	0.0302102	F1RL02	Mitogen-activated protein kinase OS=Sus scrofa OX=9823 GN=MAPK1 PE=1 SV=4	MAPK1	1.51032	0.0472052	Up	39.365	31	11	9	11	90880.6	52764.3	79691	60173			1.28223	0.744446	1.12435	0.848975
Biological Process	GO:0001568	3	blood vessel development	4.36	0.0302102	A0A5G2QAY2	Formin like 3 OS=Sus scrofa OX=9823 GN=FMNL3 PE=3 SV=1	FMNL3	1.69279	0.0310047	Up	106.38	11.9	10	4	10	345803	178622	302370	204280			1.34152	0.692955	1.17303	0.792493
Biological Process	GO:0001568	3	blood vessel development	4.36	0.0302102	K7GL59	Rab proteins geranylgeranyltransferase component A OS=Sus scrofa OX=9823 GN=CHM PE=3 SV=2	CHM	1.43011	0.00116189	Up	73.101	28.2	13	13	13	81077.1	50638.9	73000.3	56241.7	76015.5	54010.8	1.2442	0.777099	1.12025	0.863078	1.16653	0.828843
Biological Process	GO:0044773	6	mitotic DNA damage checkpoint	7.02	0.031898	A5GFW1	Aurora kinase A OS=Sus scrofa OX=9823 GN=AURKA PE=3 SV=1	AURKA	1.331	0.0196673	Up	45.515	54.7	19	18	19	173563	146555	175221	145168	204808	124197	1.07412	0.906983	1.08439	0.8984	1.26749	0.768614
Biological Process	GO:0044773	6	mitotic DNA damage checkpoint	7.02	0.031898	A0A287BTE0	Protein arginine methyltransferase 1 OS=Sus scrofa OX=9823 GN=PRMT1 PE=1 SV=1	PRMT1	1.31789	0.0264665	Up	43.393	24.8	6	5	6	21320.8	15162.9	19983	16178			1.17398	0.834908	1.10031	0.890802
Biological Process	GO:0042440	2	pigment metabolic process	7.02	0.031898	M3VK02	AP-3 complex subunit delta OS=Sus scrofa OX=9823 GN=AP3D1 PE=1 SV=1	AP3D1	1.35881	0.0188962	Up	136.42	20.9	19	19	19	64015.1	44346.8	60259	47111			1.18694	0.822257	1.11729	0.87351
Biological Process	GO:0042440	2	pigment metabolic process	7.02	0.031898	Q29307	ATPase inhibitor, mitochondrial OS=Sus scrofa OX=9823 GN=ATP5IF1 PE=1 SV=2	ATP5IF1	1.3994	0.0372019	Up	12.183	24.1	4	4	4	344410	293861	376588		411774	245787	1.02967	0.87855	1.12588		1.23107	0.734824
Biological Process	GO:0032508	8	DNA duplex unwinding	7.02	0.031898	F1RSE7	DNA helicase OS=Sus scrofa OX=9823 GN=MCM4 PE=1 SV=3	MCM4	1.64413	1e-32	Up	93.595	12.6	9	9	9	57859		57859	35191.2		35191.2	1.24361		1.24361	0.756392		0.756392
Biological Process	GO:0032508	8	DNA duplex unwinding	7.02	0.031898	M3TYJ4	DNA helicase OS=Sus scrofa OX=9823 GN=MCM6 PE=2 SV=1	MCM6	1.33432	0.00727321	Up	93.029	35.2	25	25	25	83466.8	56789.1	82119.6	57720.7	73388.1	64588.2	1.19788	0.815013	1.17855	0.828383	1.05323	0.926942
Biological Process	GO:0051168	6	nuclear export	3.85	0.0190658	F1RRJ4	Exportin 5 OS=Sus scrofa OX=9823 GN=XPO5 PE=1 SV=3	XPO5	2.10454	0.0333985	Up	132.11	16.3	15	15	15	221608	86446.3	181930	105300			1.48909	0.580874	1.22247	0.707561
Biological Process	GO:0030154	3	cell differentiation	1.69	0.0371473	A0A286ZWN9	Retinol dehydrogenase 13 OS=Sus scrofa OX=9823 GN=RDH13 PE=3 SV=1	RDH13	1.30018	1.47314e-05	Up	36.206	48.5	15	15	15	112006		111481	86551.2	112532	85742.8	1.10174		1.09658	0.851357	1.10692	0.843405
Biological Process	GO:0051168	6	nuclear export	3.85	0.0190658	A5GFN6	mRNA export factor OS=Sus scrofa OX=9823 GN=RAE1 PE=3 SV=1	RAE1	1.7606	0.0296472	Up	41.025	48.1	14	14	14	43501.2	30930.4	42746.7	31476.4	61897.4	21737.8	1.12363	0.798927	1.10414	0.813029	1.5988	0.561482
Biological Process	GO:0051168	6	nuclear export	3.85	0.0190658	A0A286ZUV8	Eukaryotic translation initiation factor 5A OS=Sus scrofa OX=9823 GN=EIF5A PE=1 SV=1	EIF5A	1.39731	0.02723	Up	16.832	54.5	11	10	11	488463	276432	383974	351656	436974	309005	1.30459	0.7383	1.02552	0.939209	1.16708	0.825294
Biological Process	GO:0033157	6	regulation of intracellular protein transport	4.39	0.00506957	A0A287A021	Nuclear transport factor 2 OS=Sus scrofa OX=9823 GN=NUTF2 PE=1 SV=1	NUTF2	1.56915	0.0441483	Up	11.873	55.3	3	3	3	320847	200194	261138	245969	381974	168158	1.21974	0.76106	0.992744	0.935077	1.45211	0.639269
Biological Process	GO:0033157	6	regulation of intracellular protein transport	4.39	0.00506957	F1SQF8	Calcium/calmodulin dependent protein kinase I OS=Sus scrofa OX=9823 GN=CAMK1 PE=1 SV=3	CAMK1	1.31294	0.00186026	Up	40.6	22.5	7	7	7	83148.6	64392	84543	63330			1.12586	0.87189	1.14474	0.857509
Biological Process	GO:0033157	6	regulation of intracellular protein transport	4.39	0.00506957	F1RRJ4	Exportin 5 OS=Sus scrofa OX=9823 GN=XPO5 PE=1 SV=3	XPO5	2.10454	0.0333985	Up	132.11	16.3	15	15	15	221608	86446.3	181930	105300			1.48909	0.580874	1.22247	0.707561
Biological Process	GO:0006913	5	nucleocytoplasmic transport	3.54	0.00614344	A0A286ZUV8	Eukaryotic translation initiation factor 5A OS=Sus scrofa OX=9823 GN=EIF5A PE=1 SV=1	EIF5A	1.39731	0.02723	Up	16.832	54.5	11	10	11	488463	276432	383974	351656	436974	309005	1.30459	0.7383	1.02552	0.939209	1.16708	0.825294
Biological Process	GO:0006913	5	nucleocytoplasmic transport	3.54	0.00614344	A0A287A021	Nuclear transport factor 2 OS=Sus scrofa OX=9823 GN=NUTF2 PE=1 SV=1	NUTF2	1.56915	0.0441483	Up	11.873	55.3	3	3	3	320847	200194	261138	245969	381974	168158	1.21974	0.76106	0.992744	0.935077	1.45211	0.639269
Biological Process	GO:0006913	5	nucleocytoplasmic transport	3.54	0.00614344	A0A287ASM1	Importin 7 OS=Sus scrofa OX=9823 GN=IPO7 PE=1 SV=2	IPO7	1.32151	4.05716e-05	Up	114.35	19.8	15	15	15	80176.1	60517.8	79975	60670			1.13992	0.860426	1.13706	0.862589
Biological Process	GO:0006913	5	nucleocytoplasmic transport	3.54	0.00614344	F1SQF8	Calcium/calmodulin dependent protein kinase I OS=Sus scrofa OX=9823 GN=CAMK1 PE=1 SV=3	CAMK1	1.31294	0.00186026	Up	40.6	22.5	7	7	7	83148.6	64392	84543	63330			1.12586	0.87189	1.14474	0.857509
Biological Process	GO:0006913	5	nucleocytoplasmic transport	3.54	0.00614344	A5GFN6	mRNA export factor OS=Sus scrofa OX=9823 GN=RAE1 PE=3 SV=1	RAE1	1.7606	0.0296472	Up	41.025	48.1	14	14	14	43501.2	30930.4	42746.7	31476.4	61897.4	21737.8	1.12363	0.798927	1.10414	0.813029	1.5988	0.561482
Biological Process	GO:0006913	5	nucleocytoplasmic transport	3.54	0.00614344	F1RRJ4	Exportin 5 OS=Sus scrofa OX=9823 GN=XPO5 PE=1 SV=3	XPO5	2.10454	0.0333985	Up	132.11	16.3	15	15	15	221608	86446.3	181930	105300			1.48909	0.580874	1.22247	0.707561
Biological Process	GO:0033157	6	regulation of intracellular protein transport	4.39	0.00506957	A0A286ZPG8	Nuclear distribution protein nudE-like 1 OS=Sus scrofa OX=9823 GN=NDEL1 PE=3 SV=1	NDEL1	1.48357	0.0159465	Up	35.553	34.6	10	5	10	195603	112807	157513	140087	192300	114745	1.28538	0.741296	1.03507	0.920557	1.26367	0.754029
Biological Process	GO:0051169	4	nuclear transport	3.51	0.00644505	A0A286ZUV8	Eukaryotic translation initiation factor 5A OS=Sus scrofa OX=9823 GN=EIF5A PE=1 SV=1	EIF5A	1.39731	0.02723	Up	16.832	54.5	11	10	11	488463	276432	383974	351656	436974	309005	1.30459	0.7383	1.02552	0.939209	1.16708	0.825294
Biological Process	GO:0051169	4	nuclear transport	3.51	0.00644505	A0A287ASM1	Importin 7 OS=Sus scrofa OX=9823 GN=IPO7 PE=1 SV=2	IPO7	1.32151	4.05716e-05	Up	114.35	19.8	15	15	15	80176.1	60517.8	79975	60670			1.13992	0.860426	1.13706	0.862589
Biological Process	GO:0051169	4	nuclear transport	3.51	0.00644505	F1SQF8	Calcium/calmodulin dependent protein kinase I OS=Sus scrofa OX=9823 GN=CAMK1 PE=1 SV=3	CAMK1	1.31294	0.00186026	Up	40.6	22.5	7	7	7	83148.6	64392	84543	63330			1.12586	0.87189	1.14474	0.857509
Biological Process	GO:0051169	4	nuclear transport	3.51	0.00644505	A5GFN6	mRNA export factor OS=Sus scrofa OX=9823 GN=RAE1 PE=3 SV=1	RAE1	1.7606	0.0296472	Up	41.025	48.1	14	14	14	43501.2	30930.4	42746.7	31476.4	61897.4	21737.8	1.12363	0.798927	1.10414	0.813029	1.5988	0.561482
Biological Process	GO:0051169	4	nuclear transport	3.51	0.00644505	F1RRJ4	Exportin 5 OS=Sus scrofa OX=9823 GN=XPO5 PE=1 SV=3	XPO5	2.10454	0.0333985	Up	132.11	16.3	15	15	15	221608	86446.3	181930	105300			1.48909	0.580874	1.22247	0.707561
Biological Process	GO:0098930	6	axonal transport	7.46	0.00699682	A0A286ZPG8	Nuclear distribution protein nudE-like 1 OS=Sus scrofa OX=9823 GN=NDEL1 PE=3 SV=1	NDEL1	1.48357	0.0159465	Up	35.553	34.6	10	5	10	195603	112807	157513	140087	192300	114745	1.28538	0.741296	1.03507	0.920557	1.26367	0.754029
Biological Process	GO:0098930	6	axonal transport	7.46	0.00699682	A0A287A4W6	Ras-related protein Rab-21 OS=Sus scrofa OX=9823 GN=TMEM19 PE=1 SV=1	TMEM19	1.41086	0.0369407	Up	24.132	51.4	10	10	10	118159	91047.7	110231	97596.4	143519	74959.7	1.11556	0.859599	1.04071	0.921426	1.35499	0.707709
Biological Process	GO:0098930	6	axonal transport	7.46	0.00699682	M3VK02	AP-3 complex subunit delta OS=Sus scrofa OX=9823 GN=AP3D1 PE=1 SV=1	AP3D1	1.35881	0.0188962	Up	136.42	20.9	19	19	19	64015.1	44346.8	60259	47111			1.18694	0.822257	1.11729	0.87351
Biological Process	GO:0000212	3	meiotic spindle organization	14.91	0.00722872	A5GFW1	Aurora kinase A OS=Sus scrofa OX=9823 GN=AURKA PE=3 SV=1	AURKA	1.331	0.0196673	Up	45.515	54.7	19	18	19	173563	146555	175221	145168	204808	124197	1.07412	0.906983	1.08439	0.8984	1.26749	0.768614
Biological Process	GO:0000212	3	meiotic spindle organization	14.91	0.00722872	F1SFR3	Separase OS=Sus scrofa OX=9823 GN=ESPL1 PE=4 SV=3	ESPL1	1.57495	0.0267361	Up	230.12	11.8	18	18	18	46370.2	29884.7	39859.7	34765.9	55159.1	25122.9	1.20357	0.775679	1.03459	0.902376	1.4317	0.652085
Biological Process	GO:0051169	4	nuclear transport	3.51	0.00644505	A0A287A021	Nuclear transport factor 2 OS=Sus scrofa OX=9823 GN=NUTF2 PE=1 SV=1	NUTF2	1.56915	0.0441483	Up	11.873	55.3	3	3	3	320847	200194	261138	245969	381974	168158	1.21974	0.76106	0.992744	0.935077	1.45211	0.639269
Biological Process	GO:0016049	2	cell growth	6.88	0.00877938	A0A286ZPG8	Nuclear distribution protein nudE-like 1 OS=Sus scrofa OX=9823 GN=NDEL1 PE=3 SV=1	NDEL1	1.48357	0.0159465	Up	35.553	34.6	10	5	10	195603	112807	157513	140087	192300	114745	1.28538	0.741296	1.03507	0.920557	1.26367	0.754029
Biological Process	GO:0048588	3	developmental cell growth	8.52	0.00476281	A0A5G2QAY2	Formin like 3 OS=Sus scrofa OX=9823 GN=FMNL3 PE=3 SV=1	FMNL3	1.69279	0.0310047	Up	106.38	11.9	10	4	10	345803	178622	302370	204280			1.34152	0.692955	1.17303	0.792493
Biological Process	GO:0048588	3	developmental cell growth	8.52	0.00476281	A0A286ZPG8	Nuclear distribution protein nudE-like 1 OS=Sus scrofa OX=9823 GN=NDEL1 PE=3 SV=1	NDEL1	1.48357	0.0159465	Up	35.553	34.6	10	5	10	195603	112807	157513	140087	192300	114745	1.28538	0.741296	1.03507	0.920557	1.26367	0.754029
Biological Process	GO:0046907	3	intracellular transport	1.53	0.071472	A0A286ZPG8	Nuclear distribution protein nudE-like 1 OS=Sus scrofa OX=9823 GN=NDEL1 PE=3 SV=1	NDEL1	1.48357	0.0159465	Up	35.553	34.6	10	5	10	195603	112807	157513	140087	192300	114745	1.28538	0.741296	1.03507	0.920557	1.26367	0.754029
Biological Process	GO:1990138	4	neuron projection extension	12.78	0.00141569	A0A286ZPG8	Nuclear distribution protein nudE-like 1 OS=Sus scrofa OX=9823 GN=NDEL1 PE=3 SV=1	NDEL1	1.48357	0.0159465	Up	35.553	34.6	10	5	10	195603	112807	157513	140087	192300	114745	1.28538	0.741296	1.03507	0.920557	1.26367	0.754029
Biological Process	GO:1990138	4	neuron projection extension	12.78	0.00141569	A5GFW1	Aurora kinase A OS=Sus scrofa OX=9823 GN=AURKA PE=3 SV=1	AURKA	1.331	0.0196673	Up	45.515	54.7	19	18	19	173563	146555	175221	145168	204808	124197	1.07412	0.906983	1.08439	0.8984	1.26749	0.768614
Biological Process	GO:1990138	4	neuron projection extension	12.78	0.00141569	A0A5G2QAY2	Formin like 3 OS=Sus scrofa OX=9823 GN=FMNL3 PE=3 SV=1	FMNL3	1.69279	0.0310047	Up	106.38	11.9	10	4	10	345803	178622	302370	204280			1.34152	0.692955	1.17303	0.792493
Biological Process	GO:0051299	3	centrosome separation	23.86	0.0026662	A0A286ZPG8	Nuclear distribution protein nudE-like 1 OS=Sus scrofa OX=9823 GN=NDEL1 PE=3 SV=1	NDEL1	1.48357	0.0159465	Up	35.553	34.6	10	5	10	195603	112807	157513	140087	192300	114745	1.28538	0.741296	1.03507	0.920557	1.26367	0.754029
Biological Process	GO:0051299	3	centrosome separation	23.86	0.0026662	A5GFW1	Aurora kinase A OS=Sus scrofa OX=9823 GN=AURKA PE=3 SV=1	AURKA	1.331	0.0196673	Up	45.515	54.7	19	18	19	173563	146555	175221	145168	204808	124197	1.07412	0.906983	1.08439	0.8984	1.26749	0.768614
Biological Process	GO:0007100	4	mitotic centrosome separation	23.86	0.0026662	A0A286ZPG8	Nuclear distribution protein nudE-like 1 OS=Sus scrofa OX=9823 GN=NDEL1 PE=3 SV=1	NDEL1	1.48357	0.0159465	Up	35.553	34.6	10	5	10	195603	112807	157513	140087	192300	114745	1.28538	0.741296	1.03507	0.920557	1.26367	0.754029
Biological Process	GO:0007100	4	mitotic centrosome separation	23.86	0.0026662	A5GFW1	Aurora kinase A OS=Sus scrofa OX=9823 GN=AURKA PE=3 SV=1	AURKA	1.331	0.0196673	Up	45.515	54.7	19	18	19	173563	146555	175221	145168	204808	124197	1.07412	0.906983	1.08439	0.8984	1.26749	0.768614
Biological Process	GO:0006268	9	DNA unwinding involved in DNA replication	19.88	0.00395654	F1RSE7	DNA helicase OS=Sus scrofa OX=9823 GN=MCM4 PE=1 SV=3	MCM4	1.64413	1e-32	Up	93.595	12.6	9	9	9	57859		57859	35191.2		35191.2	1.24361		1.24361	0.756392		0.756392
Biological Process	GO:0048588	3	developmental cell growth	8.52	0.00476281	A5GFW1	Aurora kinase A OS=Sus scrofa OX=9823 GN=AURKA PE=3 SV=1	AURKA	1.331	0.0196673	Up	45.515	54.7	19	18	19	173563	146555	175221	145168	204808	124197	1.07412	0.906983	1.08439	0.8984	1.26749	0.768614
Biological Process	GO:0006268	9	DNA unwinding involved in DNA replication	19.88	0.00395654	M3TYJ4	DNA helicase OS=Sus scrofa OX=9823 GN=MCM6 PE=2 SV=1	MCM6	1.33432	0.00727321	Up	93.029	35.2	25	25	25	83466.8	56789.1	82119.6	57720.7	73388.1	64588.2	1.19788	0.815013	1.17855	0.828383	1.05323	0.926942
Biological Process	GO:0090596	4	sensory organ morphogenesis	8.95	0.00413076	A0A286ZWN9	Retinol dehydrogenase 13 OS=Sus scrofa OX=9823 GN=RDH13 PE=3 SV=1	RDH13	1.30018	1.47314e-05	Up	36.206	48.5	15	15	15	112006		111481	86551.2	112532	85742.8	1.10174		1.09658	0.851357	1.10692	0.843405
Biological Process	GO:0090596	4	sensory organ morphogenesis	8.95	0.00413076	A0A5G2QAY2	Formin like 3 OS=Sus scrofa OX=9823 GN=FMNL3 PE=3 SV=1	FMNL3	1.69279	0.0310047	Up	106.38	11.9	10	4	10	345803	178622	302370	204280			1.34152	0.692955	1.17303	0.792493
Biological Process	GO:0060560	3	developmental growth involved in morphogenesis	8.95	0.00413076	A0A286ZPG8	Nuclear distribution protein nudE-like 1 OS=Sus scrofa OX=9823 GN=NDEL1 PE=3 SV=1	NDEL1	1.48357	0.0159465	Up	35.553	34.6	10	5	10	195603	112807	157513	140087	192300	114745	1.28538	0.741296	1.03507	0.920557	1.26367	0.754029
Biological Process	GO:0060560	3	developmental growth involved in morphogenesis	8.95	0.00413076	A5GFW1	Aurora kinase A OS=Sus scrofa OX=9823 GN=AURKA PE=3 SV=1	AURKA	1.331	0.0196673	Up	45.515	54.7	19	18	19	173563	146555	175221	145168	204808	124197	1.07412	0.906983	1.08439	0.8984	1.26749	0.768614
Biological Process	GO:0060560	3	developmental growth involved in morphogenesis	8.95	0.00413076	A0A5G2QAY2	Formin like 3 OS=Sus scrofa OX=9823 GN=FMNL3 PE=3 SV=1	FMNL3	1.69279	0.0310047	Up	106.38	11.9	10	4	10	345803	178622	302370	204280			1.34152	0.692955	1.17303	0.792493
Biological Process	GO:0046822	6	regulation of nucleocytoplasmic transport	5.82	0.00447587	F1RL02	Mitogen-activated protein kinase OS=Sus scrofa OX=9823 GN=MAPK1 PE=1 SV=4	MAPK1	1.51032	0.0472052	Up	39.365	31	11	9	11	90880.6	52764.3	79691	60173			1.28223	0.744446	1.12435	0.848975
Biological Process	GO:0046822	6	regulation of nucleocytoplasmic transport	5.82	0.00447587	A0A287A021	Nuclear transport factor 2 OS=Sus scrofa OX=9823 GN=NUTF2 PE=1 SV=1	NUTF2	1.56915	0.0441483	Up	11.873	55.3	3	3	3	320847	200194	261138	245969	381974	168158	1.21974	0.76106	0.992744	0.935077	1.45211	0.639269
Biological Process	GO:0046822	6	regulation of nucleocytoplasmic transport	5.82	0.00447587	F1SQF8	Calcium/calmodulin dependent protein kinase I OS=Sus scrofa OX=9823 GN=CAMK1 PE=1 SV=3	CAMK1	1.31294	0.00186026	Up	40.6	22.5	7	7	7	83148.6	64392	84543	63330			1.12586	0.87189	1.14474	0.857509
Biological Process	GO:0046822	6	regulation of nucleocytoplasmic transport	5.82	0.00447587	F1RRJ4	Exportin 5 OS=Sus scrofa OX=9823 GN=XPO5 PE=1 SV=3	XPO5	2.10454	0.0333985	Up	132.11	16.3	15	15	15	221608	86446.3	181930	105300			1.48909	0.580874	1.22247	0.707561
Biological Process	GO:0090596	4	sensory organ morphogenesis	8.95	0.00413076	F1RL02	Mitogen-activated protein kinase OS=Sus scrofa OX=9823 GN=MAPK1 PE=1 SV=4	MAPK1	1.51032	0.0472052	Up	39.365	31	11	9	11	90880.6	52764.3	79691	60173			1.28223	0.744446	1.12435	0.848975
Biological Process	GO:0016049	2	cell growth	6.88	0.00877938	A5GFW1	Aurora kinase A OS=Sus scrofa OX=9823 GN=AURKA PE=3 SV=1	AURKA	1.331	0.0196673	Up	45.515	54.7	19	18	19	173563	146555	175221	145168	204808	124197	1.07412	0.906983	1.08439	0.8984	1.26749	0.768614
Biological Process	GO:0016049	2	cell growth	6.88	0.00877938	A0A5G2QAY2	Formin like 3 OS=Sus scrofa OX=9823 GN=FMNL3 PE=3 SV=1	FMNL3	1.69279	0.0310047	Up	106.38	11.9	10	4	10	345803	178622	302370	204280			1.34152	0.692955	1.17303	0.792493
Biological Process	GO:0045727	7	positive regulation of translation	4.68	0.00976998	A0A286ZUV8	Eukaryotic translation initiation factor 5A OS=Sus scrofa OX=9823 GN=EIF5A PE=1 SV=1	EIF5A	1.39731	0.02723	Up	16.832	54.5	11	10	11	488463	276432	383974	351656	436974	309005	1.30459	0.7383	1.02552	0.939209	1.16708	0.825294
Biological Process	GO:0032388	5	positive regulation of intracellular transport	4.04	0.0161352	A0A287A021	Nuclear transport factor 2 OS=Sus scrofa OX=9823 GN=NUTF2 PE=1 SV=1	NUTF2	1.56915	0.0441483	Up	11.873	55.3	3	3	3	320847	200194	261138	245969	381974	168158	1.21974	0.76106	0.992744	0.935077	1.45211	0.639269
Biological Process	GO:0032388	5	positive regulation of intracellular transport	4.04	0.0161352	A0A287A4W6	Ras-related protein Rab-21 OS=Sus scrofa OX=9823 GN=TMEM19 PE=1 SV=1	TMEM19	1.41086	0.0369407	Up	24.132	51.4	10	10	10	118159	91047.7	110231	97596.4	143519	74959.7	1.11556	0.859599	1.04071	0.921426	1.35499	0.707709
Biological Process	GO:0032388	5	positive regulation of intracellular transport	4.04	0.0161352	F1SQF8	Calcium/calmodulin dependent protein kinase I OS=Sus scrofa OX=9823 GN=CAMK1 PE=1 SV=3	CAMK1	1.31294	0.00186026	Up	40.6	22.5	7	7	7	83148.6	64392	84543	63330			1.12586	0.87189	1.14474	0.857509
Biological Process	GO:0031571	6	mitotic G1 DNA damage checkpoint	9.94	0.0163256	A5GFW1	Aurora kinase A OS=Sus scrofa OX=9823 GN=AURKA PE=3 SV=1	AURKA	1.331	0.0196673	Up	45.515	54.7	19	18	19	173563	146555	175221	145168	204808	124197	1.07412	0.906983	1.08439	0.8984	1.26749	0.768614
Biological Process	GO:0031571	6	mitotic G1 DNA damage checkpoint	9.94	0.0163256	A0A287BTE0	Protein arginine methyltransferase 1 OS=Sus scrofa OX=9823 GN=PRMT1 PE=1 SV=1	PRMT1	1.31789	0.0264665	Up	43.393	24.8	6	5	6	21320.8	15162.9	19983	16178			1.17398	0.834908	1.10031	0.890802
Biological Process	GO:0044819	5	mitotic G1/S transition checkpoint	9.94	0.0163256	A5GFW1	Aurora kinase A OS=Sus scrofa OX=9823 GN=AURKA PE=3 SV=1	AURKA	1.331	0.0196673	Up	45.515	54.7	19	18	19	173563	146555	175221	145168	204808	124197	1.07412	0.906983	1.08439	0.8984	1.26749	0.768614
Biological Process	GO:0044819	5	mitotic G1/S transition checkpoint	9.94	0.0163256	A0A287BTE0	Protein arginine methyltransferase 1 OS=Sus scrofa OX=9823 GN=PRMT1 PE=1 SV=1	PRMT1	1.31789	0.0264665	Up	43.393	24.8	6	5	6	21320.8	15162.9	19983	16178			1.17398	0.834908	1.10031	0.890802
Biological Process	GO:0032418	4	lysosome localization	9.94	0.0163256	A0A286ZPG8	Nuclear distribution protein nudE-like 1 OS=Sus scrofa OX=9823 GN=NDEL1 PE=3 SV=1	NDEL1	1.48357	0.0159465	Up	35.553	34.6	10	5	10	195603	112807	157513	140087	192300	114745	1.28538	0.741296	1.03507	0.920557	1.26367	0.754029
Biological Process	GO:0032418	4	lysosome localization	9.94	0.0163256	F2Z5W6	Late endosomal/lysosomal adaptor and MAPK and MTOR activator 1 OS=Sus scrofa OX=9823 GN=LAMTOR1 PE=1 SV=1	LAMTOR1	1.33572	0.0489169	Up	17.745	57.8	6	6	6			99869	68058	90906.5	74767.8			1.19747	0.81604	1.09	0.896493
Biological Process	GO:0032388	5	positive regulation of intracellular transport	4.04	0.0161352	F1RL02	Mitogen-activated protein kinase OS=Sus scrofa OX=9823 GN=MAPK1 PE=1 SV=4	MAPK1	1.51032	0.0472052	Up	39.365	31	11	9	11	90880.6	52764.3	79691	60173			1.28223	0.744446	1.12435	0.848975
Biological Process	GO:0040001	5	establishment of mitotic spindle localization	9.94	0.0163256	A0A286ZPG8	Nuclear distribution protein nudE-like 1 OS=Sus scrofa OX=9823 GN=NDEL1 PE=3 SV=1	NDEL1	1.48357	0.0159465	Up	35.553	34.6	10	5	10	195603	112807	157513	140087	192300	114745	1.28538	0.741296	1.03507	0.920557	1.26367	0.754029
Biological Process	GO:0048592	5	eye morphogenesis	9.94	0.0163256	A0A286ZWN9	Retinol dehydrogenase 13 OS=Sus scrofa OX=9823 GN=RDH13 PE=3 SV=1	RDH13	1.30018	1.47314e-05	Up	36.206	48.5	15	15	15	112006		111481	86551.2	112532	85742.8	1.10174		1.09658	0.851357	1.10692	0.843405
Biological Process	GO:0048592	5	eye morphogenesis	9.94	0.0163256	A0A5G2QAY2	Formin like 3 OS=Sus scrofa OX=9823 GN=FMNL3 PE=3 SV=1	FMNL3	1.69279	0.0310047	Up	106.38	11.9	10	4	10	345803	178622	302370	204280			1.34152	0.692955	1.17303	0.792493
Biological Process	GO:0045597	5	positive regulation of cell differentiation	2.58	0.0168944	A0A286ZUV8	Eukaryotic translation initiation factor 5A OS=Sus scrofa OX=9823 GN=EIF5A PE=1 SV=1	EIF5A	1.39731	0.02723	Up	16.832	54.5	11	10	11	488463	276432	383974	351656	436974	309005	1.30459	0.7383	1.02552	0.939209	1.16708	0.825294
Biological Process	GO:0045597	5	positive regulation of cell differentiation	2.58	0.0168944	A0A286ZPG8	Nuclear distribution protein nudE-like 1 OS=Sus scrofa OX=9823 GN=NDEL1 PE=3 SV=1	NDEL1	1.48357	0.0159465	Up	35.553	34.6	10	5	10	195603	112807	157513	140087	192300	114745	1.28538	0.741296	1.03507	0.920557	1.26367	0.754029
Biological Process	GO:0045597	5	positive regulation of cell differentiation	2.58	0.0168944	A5GFW1	Aurora kinase A OS=Sus scrofa OX=9823 GN=AURKA PE=3 SV=1	AURKA	1.331	0.0196673	Up	45.515	54.7	19	18	19	173563	146555	175221	145168	204808	124197	1.07412	0.906983	1.08439	0.8984	1.26749	0.768614
Biological Process	GO:0045597	5	positive regulation of cell differentiation	2.58	0.0168944	A0A287A4W6	Ras-related protein Rab-21 OS=Sus scrofa OX=9823 GN=TMEM19 PE=1 SV=1	TMEM19	1.41086	0.0369407	Up	24.132	51.4	10	10	10	118159	91047.7	110231	97596.4	143519	74959.7	1.11556	0.859599	1.04071	0.921426	1.35499	0.707709
Biological Process	GO:0045597	5	positive regulation of cell differentiation	2.58	0.0168944	F1SQF8	Calcium/calmodulin dependent protein kinase I OS=Sus scrofa OX=9823 GN=CAMK1 PE=1 SV=3	CAMK1	1.31294	0.00186026	Up	40.6	22.5	7	7	7	83148.6	64392	84543	63330			1.12586	0.87189	1.14474	0.857509
Biological Process	GO:0045597	5	positive regulation of cell differentiation	2.58	0.0168944	A0A287BTE0	Protein arginine methyltransferase 1 OS=Sus scrofa OX=9823 GN=PRMT1 PE=1 SV=1	PRMT1	1.31789	0.0264665	Up	43.393	24.8	6	5	6	21320.8	15162.9	19983	16178			1.17398	0.834908	1.10031	0.890802
Biological Process	GO:0045597	5	positive regulation of cell differentiation	2.58	0.0168944	M3VK02	AP-3 complex subunit delta OS=Sus scrofa OX=9823 GN=AP3D1 PE=1 SV=1	AP3D1	1.35881	0.0188962	Up	136.42	20.9	19	19	19	64015.1	44346.8	60259	47111			1.18694	0.822257	1.11729	0.87351
Biological Process	GO:0040001	5	establishment of mitotic spindle localization	9.94	0.0163256	F1SFR3	Separase OS=Sus scrofa OX=9823 GN=ESPL1 PE=4 SV=3	ESPL1	1.57495	0.0267361	Up	230.12	11.8	18	18	18	46370.2	29884.7	39859.7	34765.9	55159.1	25122.9	1.20357	0.775679	1.03459	0.902376	1.4317	0.652085
Biological Process	GO:0006611	5	protein export from nucleus	4.11	0.0152261	F1RRJ4	Exportin 5 OS=Sus scrofa OX=9823 GN=XPO5 PE=1 SV=3	XPO5	2.10454	0.0333985	Up	132.11	16.3	15	15	15	221608	86446.3	181930	105300			1.48909	0.580874	1.22247	0.707561
Biological Process	GO:0006611	5	protein export from nucleus	4.11	0.0152261	A5GFN6	mRNA export factor OS=Sus scrofa OX=9823 GN=RAE1 PE=3 SV=1	RAE1	1.7606	0.0296472	Up	41.025	48.1	14	14	14	43501.2	30930.4	42746.7	31476.4	61897.4	21737.8	1.12363	0.798927	1.10414	0.813029	1.5988	0.561482
Biological Process	GO:0006611	5	protein export from nucleus	4.11	0.0152261	A0A287A021	Nuclear transport factor 2 OS=Sus scrofa OX=9823 GN=NUTF2 PE=1 SV=1	NUTF2	1.56915	0.0441483	Up	11.873	55.3	3	3	3	320847	200194	261138	245969	381974	168158	1.21974	0.76106	0.992744	0.935077	1.45211	0.639269
Biological Process	GO:0045727	7	positive regulation of translation	4.68	0.00976998	F1RL02	Mitogen-activated protein kinase OS=Sus scrofa OX=9823 GN=MAPK1 PE=1 SV=4	MAPK1	1.51032	0.0472052	Up	39.365	31	11	9	11	90880.6	52764.3	79691	60173			1.28223	0.744446	1.12435	0.848975
Biological Process	GO:0045727	7	positive regulation of translation	4.68	0.00976998	A5GFW1	Aurora kinase A OS=Sus scrofa OX=9823 GN=AURKA PE=3 SV=1	AURKA	1.331	0.0196673	Up	45.515	54.7	19	18	19	173563	146555	175221	145168	204808	124197	1.07412	0.906983	1.08439	0.8984	1.26749	0.768614
Biological Process	GO:0045727	7	positive regulation of translation	4.68	0.00976998	F1SHC9	FAST kinase domain-containing protein 2, mitochondrial OS=Sus scrofa OX=9823 GN=FASTKD2 PE=4 SV=2	FASTKD2	1.93613	0.00212583	Up	78.209	10.7	6	6	6	40614.2	21901.9	42405	20977			1.29038	0.695863	1.34728	0.666475
Biological Process	GO:0008088	5	axo-dendritic transport	5.97	0.0130814	A0A286ZPG8	Nuclear distribution protein nudE-like 1 OS=Sus scrofa OX=9823 GN=NDEL1 PE=3 SV=1	NDEL1	1.48357	0.0159465	Up	35.553	34.6	10	5	10	195603	112807	157513	140087	192300	114745	1.28538	0.741296	1.03507	0.920557	1.26367	0.754029
Biological Process	GO:0008088	5	axo-dendritic transport	5.97	0.0130814	A0A287A4W6	Ras-related protein Rab-21 OS=Sus scrofa OX=9823 GN=TMEM19 PE=1 SV=1	TMEM19	1.41086	0.0369407	Up	24.132	51.4	10	10	10	118159	91047.7	110231	97596.4	143519	74959.7	1.11556	0.859599	1.04071	0.921426	1.35499	0.707709
Biological Process	GO:0008088	5	axo-dendritic transport	5.97	0.0130814	M3VK02	AP-3 complex subunit delta OS=Sus scrofa OX=9823 GN=AP3D1 PE=1 SV=1	AP3D1	1.35881	0.0188962	Up	136.42	20.9	19	19	19	64015.1	44346.8	60259	47111			1.18694	0.822257	1.11729	0.87351
Biological Process	GO:0051276	5	chromosome organization	2.49	0.0131056	A5GFW1	Aurora kinase A OS=Sus scrofa OX=9823 GN=AURKA PE=3 SV=1	AURKA	1.331	0.0196673	Up	45.515	54.7	19	18	19	173563	146555	175221	145168	204808	124197	1.07412	0.906983	1.08439	0.8984	1.26749	0.768614
Biological Process	GO:0051276	5	chromosome organization	2.49	0.0131056	A0A287AF07	NAD-dependent protein deacylase sirtuin-5, mitochondrial OS=Sus scrofa OX=9823 GN=SIRT5 PE=1 SV=1	SIRT5	1.85894	0.0421785	Up	33.42	52.3	16	16	16	223774	68446.9	135325	113184	158350	96726.2	1.68715	0.516057	1.02029	0.853352	1.19389	0.72927
Biological Process	GO:0051276	5	chromosome organization	2.49	0.0131056	F1RSE7	DNA helicase OS=Sus scrofa OX=9823 GN=MCM4 PE=1 SV=3	MCM4	1.64413	1e-32	Up	93.595	12.6	9	9	9	57859		57859	35191.2		35191.2	1.24361		1.24361	0.756392		0.756392
Biological Process	GO:0051276	5	chromosome organization	2.49	0.0131056	A0A287BTE0	Protein arginine methyltransferase 1 OS=Sus scrofa OX=9823 GN=PRMT1 PE=1 SV=1	PRMT1	1.31789	0.0264665	Up	43.393	24.8	6	5	6	21320.8	15162.9	19983	16178			1.17398	0.834908	1.10031	0.890802
Biological Process	GO:0051276	5	chromosome organization	2.49	0.0131056	A5GFN6	mRNA export factor OS=Sus scrofa OX=9823 GN=RAE1 PE=3 SV=1	RAE1	1.7606	0.0296472	Up	41.025	48.1	14	14	14	43501.2	30930.4	42746.7	31476.4	61897.4	21737.8	1.12363	0.798927	1.10414	0.813029	1.5988	0.561482
Biological Process	GO:0051276	5	chromosome organization	2.49	0.0131056	F1SFR3	Separase OS=Sus scrofa OX=9823 GN=ESPL1 PE=4 SV=3	ESPL1	1.57495	0.0267361	Up	230.12	11.8	18	18	18	46370.2	29884.7	39859.7	34765.9	55159.1	25122.9	1.20357	0.775679	1.03459	0.902376	1.4317	0.652085
Biological Process	GO:0051276	5	chromosome organization	2.49	0.0131056	F2Z5N9	Protein pelota homolog OS=Sus scrofa OX=9823 GN=PELO PE=3 SV=3	PELO	1.3805	0.00191352	Up	43.28	21.1	7	7	7	53658.1		52097.7	40027.1	55265.3	37732.8	1.12358		1.09091	0.838154	1.15724	0.790113
Biological Process	GO:0051276	5	chromosome organization	2.49	0.0131056	M3TYJ4	DNA helicase OS=Sus scrofa OX=9823 GN=MCM6 PE=2 SV=1	MCM6	1.33432	0.00727321	Up	93.029	35.2	25	25	25	83466.8	56789.1	82119.6	57720.7	73388.1	64588.2	1.19788	0.815013	1.17855	0.828383	1.05323	0.926942
Biological Process	GO:0032386	5	regulation of intracellular transport	2.98	0.0139133	F1RL02	Mitogen-activated protein kinase OS=Sus scrofa OX=9823 GN=MAPK1 PE=1 SV=4	MAPK1	1.51032	0.0472052	Up	39.365	31	11	9	11	90880.6	52764.3	79691	60173			1.28223	0.744446	1.12435	0.848975
Biological Process	GO:0032386	5	regulation of intracellular transport	2.98	0.0139133	A0A286ZPG8	Nuclear distribution protein nudE-like 1 OS=Sus scrofa OX=9823 GN=NDEL1 PE=3 SV=1	NDEL1	1.48357	0.0159465	Up	35.553	34.6	10	5	10	195603	112807	157513	140087	192300	114745	1.28538	0.741296	1.03507	0.920557	1.26367	0.754029
Biological Process	GO:0032386	5	regulation of intracellular transport	2.98	0.0139133	A0A287A021	Nuclear transport factor 2 OS=Sus scrofa OX=9823 GN=NUTF2 PE=1 SV=1	NUTF2	1.56915	0.0441483	Up	11.873	55.3	3	3	3	320847	200194	261138	245969	381974	168158	1.21974	0.76106	0.992744	0.935077	1.45211	0.639269
Biological Process	GO:0032386	5	regulation of intracellular transport	2.98	0.0139133	A0A287A4W6	Ras-related protein Rab-21 OS=Sus scrofa OX=9823 GN=TMEM19 PE=1 SV=1	TMEM19	1.41086	0.0369407	Up	24.132	51.4	10	10	10	118159	91047.7	110231	97596.4	143519	74959.7	1.11556	0.859599	1.04071	0.921426	1.35499	0.707709
Biological Process	GO:0032386	5	regulation of intracellular transport	2.98	0.0139133	F1SQF8	Calcium/calmodulin dependent protein kinase I OS=Sus scrofa OX=9823 GN=CAMK1 PE=1 SV=3	CAMK1	1.31294	0.00186026	Up	40.6	22.5	7	7	7	83148.6	64392	84543	63330			1.12586	0.87189	1.14474	0.857509
Biological Process	GO:0032386	5	regulation of intracellular transport	2.98	0.0139133	F1RRJ4	Exportin 5 OS=Sus scrofa OX=9823 GN=XPO5 PE=1 SV=3	XPO5	2.10454	0.0333985	Up	132.11	16.3	15	15	15	221608	86446.3	181930	105300			1.48909	0.580874	1.22247	0.707561
Biological Process	GO:0006611	5	protein export from nucleus	4.11	0.0152261	A0A286ZUV8	Eukaryotic translation initiation factor 5A OS=Sus scrofa OX=9823 GN=EIF5A PE=1 SV=1	EIF5A	1.39731	0.02723	Up	16.832	54.5	11	10	11	488463	276432	383974	351656	436974	309005	1.30459	0.7383	1.02552	0.939209	1.16708	0.825294
Biological Process	GO:0051168	6	nuclear export	3.85	0.0190658	A0A287A021	Nuclear transport factor 2 OS=Sus scrofa OX=9823 GN=NUTF2 PE=1 SV=1	NUTF2	1.56915	0.0441483	Up	11.873	55.3	3	3	3	320847	200194	261138	245969	381974	168158	1.21974	0.76106	0.992744	0.935077	1.45211	0.639269
Biological Process	GO:0030154	3	cell differentiation	1.69	0.0371473	A0A287BNN0	Coiled-coil domain containing 88A OS=Sus scrofa OX=9823 GN=CCDC88A PE=1 SV=2	CCDC88A	1.8131	0.00298248	Up	189.59	7.9	11	11	11	74693.1	36263.5	65793.6	41168.7	70102.3		1.29666	0.629529	1.14217	0.714681	1.21696
Biological Process	GO:0033157	6	regulation of intracellular protein transport	4.39	0.00506957	F1RL02	Mitogen-activated protein kinase OS=Sus scrofa OX=9823 GN=MAPK1 PE=1 SV=4	MAPK1	1.51032	0.0472052	Up	39.365	31	11	9	11	90880.6	52764.3	79691	60173			1.28223	0.744446	1.12435	0.848975
Biological Process	GO:0030154	3	cell differentiation	1.69	0.0371473	F1SQF8	Calcium/calmodulin dependent protein kinase I OS=Sus scrofa OX=9823 GN=CAMK1 PE=1 SV=3	CAMK1	1.31294	0.00186026	Up	40.6	22.5	7	7	7	83148.6	64392	84543	63330			1.12586	0.87189	1.14474	0.857509
Biological Process	GO:0008152	1	metabolic process	1.21	0.0506237	Q29307	ATPase inhibitor, mitochondrial OS=Sus scrofa OX=9823 GN=ATP5IF1 PE=1 SV=2	ATP5IF1	1.3994	0.0372019	Up	12.183	24.1	4	4	4	344410	293861	376588		411774	245787	1.02967	0.87855	1.12588		1.23107	0.734824
Biological Process	GO:0030182	4	neuron differentiation	2.21	0.0511881	F1RL02	Mitogen-activated protein kinase OS=Sus scrofa OX=9823 GN=MAPK1 PE=1 SV=4	MAPK1	1.51032	0.0472052	Up	39.365	31	11	9	11	90880.6	52764.3	79691	60173			1.28223	0.744446	1.12435	0.848975
Biological Process	GO:0030182	4	neuron differentiation	2.21	0.0511881	A0A286ZPG8	Nuclear distribution protein nudE-like 1 OS=Sus scrofa OX=9823 GN=NDEL1 PE=3 SV=1	NDEL1	1.48357	0.0159465	Up	35.553	34.6	10	5	10	195603	112807	157513	140087	192300	114745	1.28538	0.741296	1.03507	0.920557	1.26367	0.754029
Biological Process	GO:0030182	4	neuron differentiation	2.21	0.0511881	A5GFW1	Aurora kinase A OS=Sus scrofa OX=9823 GN=AURKA PE=3 SV=1	AURKA	1.331	0.0196673	Up	45.515	54.7	19	18	19	173563	146555	175221	145168	204808	124197	1.07412	0.906983	1.08439	0.8984	1.26749	0.768614
Biological Process	GO:0030182	4	neuron differentiation	2.21	0.0511881	A0A286ZWN9	Retinol dehydrogenase 13 OS=Sus scrofa OX=9823 GN=RDH13 PE=3 SV=1	RDH13	1.30018	1.47314e-05	Up	36.206	48.5	15	15	15	112006		111481	86551.2	112532	85742.8	1.10174		1.09658	0.851357	1.10692	0.843405
Biological Process	GO:0030182	4	neuron differentiation	2.21	0.0511881	A0A287BTE0	Protein arginine methyltransferase 1 OS=Sus scrofa OX=9823 GN=PRMT1 PE=1 SV=1	PRMT1	1.31789	0.0264665	Up	43.393	24.8	6	5	6	21320.8	15162.9	19983	16178			1.17398	0.834908	1.10031	0.890802
Biological Process	GO:0030182	4	neuron differentiation	2.21	0.0511881	A0A5G2QAY2	Formin like 3 OS=Sus scrofa OX=9823 GN=FMNL3 PE=3 SV=1	FMNL3	1.69279	0.0310047	Up	106.38	11.9	10	4	10	345803	178622	302370	204280			1.34152	0.692955	1.17303	0.792493
Biological Process	GO:0018193	5	peptidyl-amino acid modification	2.21	0.0511881	F1RL02	Mitogen-activated protein kinase OS=Sus scrofa OX=9823 GN=MAPK1 PE=1 SV=4	MAPK1	1.51032	0.0472052	Up	39.365	31	11	9	11	90880.6	52764.3	79691	60173			1.28223	0.744446	1.12435	0.848975
Biological Process	GO:0018193	5	peptidyl-amino acid modification	2.21	0.0511881	A5GFW1	Aurora kinase A OS=Sus scrofa OX=9823 GN=AURKA PE=3 SV=1	AURKA	1.331	0.0196673	Up	45.515	54.7	19	18	19	173563	146555	175221	145168	204808	124197	1.07412	0.906983	1.08439	0.8984	1.26749	0.768614
Biological Process	GO:0008152	1	metabolic process	1.21	0.0506237	M3TYJ4	DNA helicase OS=Sus scrofa OX=9823 GN=MCM6 PE=2 SV=1	MCM6	1.33432	0.00727321	Up	93.029	35.2	25	25	25	83466.8	56789.1	82119.6	57720.7	73388.1	64588.2	1.19788	0.815013	1.17855	0.828383	1.05323	0.926942
Biological Process	GO:0018193	5	peptidyl-amino acid modification	2.21	0.0511881	A0A287AF07	NAD-dependent protein deacylase sirtuin-5, mitochondrial OS=Sus scrofa OX=9823 GN=SIRT5 PE=1 SV=1	SIRT5	1.85894	0.0421785	Up	33.42	52.3	16	16	16	223774	68446.9	135325	113184	158350	96726.2	1.68715	0.516057	1.02029	0.853352	1.19389	0.72927
Biological Process	GO:0018193	5	peptidyl-amino acid modification	2.21	0.0511881	A0A287BTE0	Protein arginine methyltransferase 1 OS=Sus scrofa OX=9823 GN=PRMT1 PE=1 SV=1	PRMT1	1.31789	0.0264665	Up	43.393	24.8	6	5	6	21320.8	15162.9	19983	16178			1.17398	0.834908	1.10031	0.890802
Biological Process	GO:0018193	5	peptidyl-amino acid modification	2.21	0.0511881	F1SGZ8	Twinfilin actin binding protein 1 OS=Sus scrofa OX=9823 GN=TWF1 PE=1 SV=1	TWF1	1.41931	0.017984	Up	40.266	18.9	7	7	7	97457.8	88458.2	119718	72010.5	116032	74298.1	1.02953	0.93446	1.26468	0.760709	1.22574	0.784874
Biological Process	GO:0031175	6	neuron projection development	2.44	0.0513609	F1RL02	Mitogen-activated protein kinase OS=Sus scrofa OX=9823 GN=MAPK1 PE=1 SV=4	MAPK1	1.51032	0.0472052	Up	39.365	31	11	9	11	90880.6	52764.3	79691	60173			1.28223	0.744446	1.12435	0.848975
Biological Process	GO:0031175	6	neuron projection development	2.44	0.0513609	A0A286ZPG8	Nuclear distribution protein nudE-like 1 OS=Sus scrofa OX=9823 GN=NDEL1 PE=3 SV=1	NDEL1	1.48357	0.0159465	Up	35.553	34.6	10	5	10	195603	112807	157513	140087	192300	114745	1.28538	0.741296	1.03507	0.920557	1.26367	0.754029
Biological Process	GO:0031175	6	neuron projection development	2.44	0.0513609	A5GFW1	Aurora kinase A OS=Sus scrofa OX=9823 GN=AURKA PE=3 SV=1	AURKA	1.331	0.0196673	Up	45.515	54.7	19	18	19	173563	146555	175221	145168	204808	124197	1.07412	0.906983	1.08439	0.8984	1.26749	0.768614
Biological Process	GO:0031175	6	neuron projection development	2.44	0.0513609	A0A287BTE0	Protein arginine methyltransferase 1 OS=Sus scrofa OX=9823 GN=PRMT1 PE=1 SV=1	PRMT1	1.31789	0.0264665	Up	43.393	24.8	6	5	6	21320.8	15162.9	19983	16178			1.17398	0.834908	1.10031	0.890802
Biological Process	GO:0031175	6	neuron projection development	2.44	0.0513609	A0A5G2QAY2	Formin like 3 OS=Sus scrofa OX=9823 GN=FMNL3 PE=3 SV=1	FMNL3	1.69279	0.0310047	Up	106.38	11.9	10	4	10	345803	178622	302370	204280			1.34152	0.692955	1.17303	0.792493
Biological Process	GO:0000077	5	DNA damage checkpoint	5.42	0.0513892	A5GFW1	Aurora kinase A OS=Sus scrofa OX=9823 GN=AURKA PE=3 SV=1	AURKA	1.331	0.0196673	Up	45.515	54.7	19	18	19	173563	146555	175221	145168	204808	124197	1.07412	0.906983	1.08439	0.8984	1.26749	0.768614
Biological Process	GO:0000077	5	DNA damage checkpoint	5.42	0.0513892	A0A287BTE0	Protein arginine methyltransferase 1 OS=Sus scrofa OX=9823 GN=PRMT1 PE=1 SV=1	PRMT1	1.31789	0.0264665	Up	43.393	24.8	6	5	6	21320.8	15162.9	19983	16178			1.17398	0.834908	1.10031	0.890802
Biological Process	GO:0018193	5	peptidyl-amino acid modification	2.21	0.0511881	F1SQF8	Calcium/calmodulin dependent protein kinase I OS=Sus scrofa OX=9823 GN=CAMK1 PE=1 SV=3	CAMK1	1.31294	0.00186026	Up	40.6	22.5	7	7	7	83148.6	64392	84543	63330			1.12586	0.87189	1.14474	0.857509
Biological Process	GO:0042770	4	signal transduction in response to DNA damage	5.42	0.0513892	A5GFW1	Aurora kinase A OS=Sus scrofa OX=9823 GN=AURKA PE=3 SV=1	AURKA	1.331	0.0196673	Up	45.515	54.7	19	18	19	173563	146555	175221	145168	204808	124197	1.07412	0.906983	1.08439	0.8984	1.26749	0.768614
Biological Process	GO:0008152	1	metabolic process	1.21	0.0506237	K7GL59	Rab proteins geranylgeranyltransferase component A OS=Sus scrofa OX=9823 GN=CHM PE=3 SV=2	CHM	1.43011	0.00116189	Up	73.101	28.2	13	13	13	81077.1	50638.9	73000.3	56241.7	76015.5	54010.8	1.2442	0.777099	1.12025	0.863078	1.16653	0.828843
Biological Process	GO:0008152	1	metabolic process	1.21	0.0506237	I3LD12	RBR-type E3 ubiquitin transferase OS=Sus scrofa OX=9823 GN=BBS4 PE=4 SV=3	BBS4	1.38715	0.0213786	Up	59.586	27.4	11	11	11	63945.2	41582.3	53575.2	49631	65402.3	40655.8	1.21881	0.792568	1.02115	0.945977	1.24658	0.774909
Biological Process	GO:0008152	1	metabolic process	1.21	0.0506237	A0A287BTE0	Protein arginine methyltransferase 1 OS=Sus scrofa OX=9823 GN=PRMT1 PE=1 SV=1	PRMT1	1.31789	0.0264665	Up	43.393	24.8	6	5	6	21320.8	15162.9	19983	16178			1.17398	0.834908	1.10031	0.890802
Biological Process	GO:0008152	1	metabolic process	1.21	0.0506237	A0A288CG47	26S proteasome non-ATPase regulatory subunit 4 OS=Sus scrofa OX=9823 GN=PSMD4 PE=1 SV=1	PSMD4	1.36184	0.00237361	Up	41.106	27.1	8	2	8	116338		112852	88053	119932	82854.6	1.11857		1.08505	0.846614	1.15313	0.796632
Biological Process	GO:0008152	1	metabolic process	1.21	0.0506237	A0A481A893	Thioredoxin domain-containing protein 12 OS=Sus scrofa OX=9823 GN=TXNDC12 PE=1 SV=1	TXNDC12	1.30034	0.00970975	Up	19.127	43.9	6	6	6	125922	82812.2	110384	94469.1	113592	91800.9	1.22061	0.802729	1.06999	0.915723	1.10109	0.889859
Biological Process	GO:0008152	1	metabolic process	1.21	0.0506237	I3LJB6	Phosphatidylinositide phosphatase SAC1 isoform 1 OS=Sus scrofa OX=9823 GN=SACM1L PE=1 SV=2	SACM1L	1.55079	0.0243377	Up	67.13	22.8	13	13	13	92529.3	45283.5	82744	50638.7	68433.4	61228.2	1.38497	0.677801	1.23851	0.757957	1.02431	0.916459
Biological Process	GO:0008152	1	metabolic process	1.21	0.0506237	A0A5G2QPE1	Calcium-activated neutral proteinase 2 OS=Sus scrofa OX=9823 GN=CAPN2 PE=1 SV=1	CAPN2	1.42661	0.035854	Up	79.891	24.9	15	15	15	114228	70377.8	91214.9	88133.7	117937	68164.7	1.246	0.767681	0.994971	0.961361	1.28645	0.743539
Biological Process	GO:0008152	1	metabolic process	1.21	0.0506237	A0A5G2QUG8	26S proteasome non-ATPase regulatory subunit 1 OS=Sus scrofa OX=9823 GN=PSMD1 PE=1 SV=1	PSMD1	1.34328	0.0270458	Up	104.65	39.8	30	30	30	144264	108683	130931	119750	161813	96896	1.13543	0.855392	1.0305	0.942497	1.27356	0.762622
Biological Process	GO:0008152	1	metabolic process	1.21	0.0506237	M3VK02	AP-3 complex subunit delta OS=Sus scrofa OX=9823 GN=AP3D1 PE=1 SV=1	AP3D1	1.35881	0.0188962	Up	136.42	20.9	19	19	19	64015.1	44346.8	60259	47111			1.18694	0.822257	1.11729	0.87351
Biological Process	GO:0008152	1	metabolic process	1.21	0.0506237	A0A5G2R9J7	Biphenyl hydrolase like OS=Sus scrofa OX=9823 GN=BPHL PE=1 SV=1	BPHL	1.52408	0.00233201	Up	33.481	44.2	13	13	13	141561	89439.6	127902	98991.4	148055	85517.1	1.22836	0.776086	1.10983	0.858969	1.2847	0.74205
Biological Process	GO:0008152	1	metabolic process	1.21	0.0506237	P23687	Prolyl endopeptidase OS=Sus scrofa OX=9823 GN=PREP PE=1 SV=1	PREP	1.44536	1.33599e-06	Up	80.769	31.7	17	17	17	31936.3	22226.8	32125.8	22095.7	32030.9		1.13721	0.791465	1.14395	0.786798	1.14058
Biological Process	GO:0008152	1	metabolic process	1.21	0.0506237	I3LE12	Hydroxysteroid 17-beta dehydrogenase 12 OS=Sus scrofa OX=9823 GN=HSD17B12 PE=1 SV=3	HSD17B12	1.56576	0.0018848	Up	32.882	30.3	8	8	8	222508	132139	196757	149433	225636	130306	1.26332	0.750235	1.11711	0.848424	1.28108	0.739832
Biological Process	GO:0008152	1	metabolic process	1.21	0.0506237	A5GFN6	mRNA export factor OS=Sus scrofa OX=9823 GN=RAE1 PE=3 SV=1	RAE1	1.7606	0.0296472	Up	41.025	48.1	14	14	14	43501.2	30930.4	42746.7	31476.4	61897.4	21737.8	1.12363	0.798927	1.10414	0.813029	1.5988	0.561482
Biological Process	GO:0008152	1	metabolic process	1.21	0.0506237	F1RFM7	Aminoacyl tRNA synthase complex-interacting multifunctional protein 2 OS=Sus scrofa OX=9823 GN=AIMP2 PE=1 SV=2	AIMP2	1.30014	0.0421758	Up	35.185	24.1	5	5	5			53373	44415	57745.7	41051.8			1.086	0.903729	1.17497	0.835296
Biological Process	GO:0008152	1	metabolic process	1.21	0.0506237	F1RRJ4	Exportin 5 OS=Sus scrofa OX=9823 GN=XPO5 PE=1 SV=3	XPO5	2.10454	0.0333985	Up	132.11	16.3	15	15	15	221608	86446.3	181930	105300			1.48909	0.580874	1.22247	0.707561
Biological Process	GO:0008152	1	metabolic process	1.21	0.0506237	F1S8Y2	MMS19 nucleotide excision repair protein OS=Sus scrofa OX=9823 GN=MMS19 PE=1 SV=4	MMS19	1.42756	0.0494457	Up	114.18	23.7	17	4	17	57630	32584.3	46603.2	40294	51824.2		1.25865	0.711647	1.01782	0.880029	1.13185
Biological Process	GO:0008152	1	metabolic process	1.21	0.0506237	F1SFR3	Separase OS=Sus scrofa OX=9823 GN=ESPL1 PE=4 SV=3	ESPL1	1.57495	0.0267361	Up	230.12	11.8	18	18	18	46370.2	29884.7	39859.7	34765.9	55159.1	25122.9	1.20357	0.775679	1.03459	0.902376	1.4317	0.652085
Biological Process	GO:0008152	1	metabolic process	1.21	0.0506237	F1SGZ8	Twinfilin actin binding protein 1 OS=Sus scrofa OX=9823 GN=TWF1 PE=1 SV=1	TWF1	1.41931	0.017984	Up	40.266	18.9	7	7	7	97457.8	88458.2	119718	72010.5	116032	74298.1	1.02953	0.93446	1.26468	0.760709	1.22574	0.784874
Biological Process	GO:0008152	1	metabolic process	1.21	0.0506237	F1SHC9	FAST kinase domain-containing protein 2, mitochondrial OS=Sus scrofa OX=9823 GN=FASTKD2 PE=4 SV=2	FASTKD2	1.93613	0.00212583	Up	78.209	10.7	6	6	6	40614.2	21901.9	42405	20977			1.29038	0.695863	1.34728	0.666475
Biological Process	GO:0008152	1	metabolic process	1.21	0.0506237	F1ST73	Glyoxylate and hydroxypyruvate reductase OS=Sus scrofa OX=9823 GN=GRHPR PE=1 SV=3	GRHPR	1.30185	0.00479001	Up	35.824	50	20	20	20	1.21392e+06	818285	1.09263e+06	909115	1.10868e+06	895960	1.20616	0.813055	1.08565	0.903306	1.10159	0.890235
Biological Process	GO:0008152	1	metabolic process	1.21	0.0506237	F2Z5N9	Protein pelota homolog OS=Sus scrofa OX=9823 GN=PELO PE=3 SV=3	PELO	1.3805	0.00191352	Up	43.28	21.1	7	7	7	53658.1		52097.7	40027.1	55265.3	37732.8	1.12358		1.09091	0.838154	1.15724	0.790113
Biological Process	GO:0008152	1	metabolic process	1.21	0.0506237	I3L7E5	DNA helicase OS=Sus scrofa OX=9823 GN=MCM3 PE=1 SV=2	MCM3	1.30688	0.00864062	Up	90.969	18.4	11	11	11	27822.2		26696.2	22180.7	28995.8	20421.6	1.10304		1.05839	0.879374	1.14956	0.809631
Biological Process	GO:0008152	1	metabolic process	1.21	0.0506237	A9CQL8	Prostamide/prostaglandin F synthase OS=Sus scrofa OX=9823 GN=PRXL2B PE=1 SV=1	PRXL2B	1.35573	0.0020965	Up	21.547	28.7	6	6	6	45771.3		44474.7	34740.7	47105.7	32800.3	1.11696		1.08532	0.847779	1.14952	0.800427
Biological Process	GO:0042770	4	signal transduction in response to DNA damage	5.42	0.0513892	A0A287BTE0	Protein arginine methyltransferase 1 OS=Sus scrofa OX=9823 GN=PRMT1 PE=1 SV=1	PRMT1	1.31789	0.0264665	Up	43.393	24.8	6	5	6	21320.8	15162.9	19983	16178			1.17398	0.834908	1.10031	0.890802
Biological Process	GO:0072331	4	signal transduction by p53 class mediator	5.42	0.0513892	A5GFW1	Aurora kinase A OS=Sus scrofa OX=9823 GN=AURKA PE=3 SV=1	AURKA	1.331	0.0196673	Up	45.515	54.7	19	18	19	173563	146555	175221	145168	204808	124197	1.07412	0.906983	1.08439	0.8984	1.26749	0.768614
Biological Process	GO:0072331	4	signal transduction by p53 class mediator	5.42	0.0513892	A0A287BTE0	Protein arginine methyltransferase 1 OS=Sus scrofa OX=9823 GN=PRMT1 PE=1 SV=1	PRMT1	1.31789	0.0264665	Up	43.393	24.8	6	5	6	21320.8	15162.9	19983	16178			1.17398	0.834908	1.10031	0.890802
Biological Process	GO:0006405	5	RNA export from nucleus	3.31	0.0604745	A0A286ZUV8	Eukaryotic translation initiation factor 5A OS=Sus scrofa OX=9823 GN=EIF5A PE=1 SV=1	EIF5A	1.39731	0.02723	Up	16.832	54.5	11	10	11	488463	276432	383974	351656	436974	309005	1.30459	0.7383	1.02552	0.939209	1.16708	0.825294
Biological Process	GO:0006405	5	RNA export from nucleus	3.31	0.0604745	A5GFN6	mRNA export factor OS=Sus scrofa OX=9823 GN=RAE1 PE=3 SV=1	RAE1	1.7606	0.0296472	Up	41.025	48.1	14	14	14	43501.2	30930.4	42746.7	31476.4	61897.4	21737.8	1.12363	0.798927	1.10414	0.813029	1.5988	0.561482
Biological Process	GO:0006405	5	RNA export from nucleus	3.31	0.0604745	F1RRJ4	Exportin 5 OS=Sus scrofa OX=9823 GN=XPO5 PE=1 SV=3	XPO5	2.10454	0.0333985	Up	132.11	16.3	15	15	15	221608	86446.3	181930	105300			1.48909	0.580874	1.22247	0.707561
Biological Process	GO:1902806	7	regulation of cell cycle G1/S phase transition	4.77	0.064665	A5GFW1	Aurora kinase A OS=Sus scrofa OX=9823 GN=AURKA PE=3 SV=1	AURKA	1.331	0.0196673	Up	45.515	54.7	19	18	19	173563	146555	175221	145168	204808	124197	1.07412	0.906983	1.08439	0.8984	1.26749	0.768614
Biological Process	GO:1902806	7	regulation of cell cycle G1/S phase transition	4.77	0.064665	A0A287BTE0	Protein arginine methyltransferase 1 OS=Sus scrofa OX=9823 GN=PRMT1 PE=1 SV=1	PRMT1	1.31789	0.0264665	Up	43.393	24.8	6	5	6	21320.8	15162.9	19983	16178			1.17398	0.834908	1.10031	0.890802
Biological Process	GO:0140014	4	mitotic nuclear division	3.2	0.0660455	A0A286ZPG8	Nuclear distribution protein nudE-like 1 OS=Sus scrofa OX=9823 GN=NDEL1 PE=3 SV=1	NDEL1	1.48357	0.0159465	Up	35.553	34.6	10	5	10	195603	112807	157513	140087	192300	114745	1.28538	0.741296	1.03507	0.920557	1.26367	0.754029
Biological Process	GO:0140014	4	mitotic nuclear division	3.2	0.0660455	A5GFW1	Aurora kinase A OS=Sus scrofa OX=9823 GN=AURKA PE=3 SV=1	AURKA	1.331	0.0196673	Up	45.515	54.7	19	18	19	173563	146555	175221	145168	204808	124197	1.07412	0.906983	1.08439	0.8984	1.26749	0.768614
Biological Process	GO:0007017	2	microtubule-based process	2.06	0.0680049	A0A286ZPG8	Nuclear distribution protein nudE-like 1 OS=Sus scrofa OX=9823 GN=NDEL1 PE=3 SV=1	NDEL1	1.48357	0.0159465	Up	35.553	34.6	10	5	10	195603	112807	157513	140087	192300	114745	1.28538	0.741296	1.03507	0.920557	1.26367	0.754029
Biological Process	GO:0007017	2	microtubule-based process	2.06	0.0680049	A5GFW1	Aurora kinase A OS=Sus scrofa OX=9823 GN=AURKA PE=3 SV=1	AURKA	1.331	0.0196673	Up	45.515	54.7	19	18	19	173563	146555	175221	145168	204808	124197	1.07412	0.906983	1.08439	0.8984	1.26749	0.768614
Biological Process	GO:0051170	6	import into nucleus	3.31	0.0604745	A5GFN6	mRNA export factor OS=Sus scrofa OX=9823 GN=RAE1 PE=3 SV=1	RAE1	1.7606	0.0296472	Up	41.025	48.1	14	14	14	43501.2	30930.4	42746.7	31476.4	61897.4	21737.8	1.12363	0.798927	1.10414	0.813029	1.5988	0.561482
Biological Process	GO:0007017	2	microtubule-based process	2.06	0.0680049	A0A287BNN0	Coiled-coil domain containing 88A OS=Sus scrofa OX=9823 GN=CCDC88A PE=1 SV=2	CCDC88A	1.8131	0.00298248	Up	189.59	7.9	11	11	11	74693.1	36263.5	65793.6	41168.7	70102.3		1.29666	0.629529	1.14217	0.714681	1.21696
Biological Process	GO:0007017	2	microtubule-based process	2.06	0.0680049	M3VK02	AP-3 complex subunit delta OS=Sus scrofa OX=9823 GN=AP3D1 PE=1 SV=1	AP3D1	1.35881	0.0188962	Up	136.42	20.9	19	19	19	64015.1	44346.8	60259	47111			1.18694	0.822257	1.11729	0.87351
Biological Process	GO:0007017	2	microtubule-based process	2.06	0.0680049	F1SFR3	Separase OS=Sus scrofa OX=9823 GN=ESPL1 PE=4 SV=3	ESPL1	1.57495	0.0267361	Up	230.12	11.8	18	18	18	46370.2	29884.7	39859.7	34765.9	55159.1	25122.9	1.20357	0.775679	1.03459	0.902376	1.4317	0.652085
Biological Process	GO:0010970	4	transport along microtubule	3.14	0.0689174	A0A286ZPG8	Nuclear distribution protein nudE-like 1 OS=Sus scrofa OX=9823 GN=NDEL1 PE=3 SV=1	NDEL1	1.48357	0.0159465	Up	35.553	34.6	10	5	10	195603	112807	157513	140087	192300	114745	1.28538	0.741296	1.03507	0.920557	1.26367	0.754029
Biological Process	GO:0010970	4	transport along microtubule	3.14	0.0689174	A0A287A4W6	Ras-related protein Rab-21 OS=Sus scrofa OX=9823 GN=TMEM19 PE=1 SV=1	TMEM19	1.41086	0.0369407	Up	24.132	51.4	10	10	10	118159	91047.7	110231	97596.4	143519	74959.7	1.11556	0.859599	1.04071	0.921426	1.35499	0.707709
Biological Process	GO:0010970	4	transport along microtubule	3.14	0.0689174	M3VK02	AP-3 complex subunit delta OS=Sus scrofa OX=9823 GN=AP3D1 PE=1 SV=1	AP3D1	1.35881	0.0188962	Up	136.42	20.9	19	19	19	64015.1	44346.8	60259	47111			1.18694	0.822257	1.11729	0.87351
Biological Process	GO:0099111	4	microtubule-based transport	3.14	0.0689174	A0A286ZPG8	Nuclear distribution protein nudE-like 1 OS=Sus scrofa OX=9823 GN=NDEL1 PE=3 SV=1	NDEL1	1.48357	0.0159465	Up	35.553	34.6	10	5	10	195603	112807	157513	140087	192300	114745	1.28538	0.741296	1.03507	0.920557	1.26367	0.754029
Biological Process	GO:0099111	4	microtubule-based transport	3.14	0.0689174	A0A287A4W6	Ras-related protein Rab-21 OS=Sus scrofa OX=9823 GN=TMEM19 PE=1 SV=1	TMEM19	1.41086	0.0369407	Up	24.132	51.4	10	10	10	118159	91047.7	110231	97596.4	143519	74959.7	1.11556	0.859599	1.04071	0.921426	1.35499	0.707709
Biological Process	GO:0030154	3	cell differentiation	1.69	0.0371473	A0A287A4W6	Ras-related protein Rab-21 OS=Sus scrofa OX=9823 GN=TMEM19 PE=1 SV=1	TMEM19	1.41086	0.0369407	Up	24.132	51.4	10	10	10	118159	91047.7	110231	97596.4	143519	74959.7	1.11556	0.859599	1.04071	0.921426	1.35499	0.707709
Biological Process	GO:0099111	4	microtubule-based transport	3.14	0.0689174	M3VK02	AP-3 complex subunit delta OS=Sus scrofa OX=9823 GN=AP3D1 PE=1 SV=1	AP3D1	1.35881	0.0188962	Up	136.42	20.9	19	19	19	64015.1	44346.8	60259	47111			1.18694	0.822257	1.11729	0.87351
Biological Process	GO:0007017	2	microtubule-based process	2.06	0.0680049	A0A287A4W6	Ras-related protein Rab-21 OS=Sus scrofa OX=9823 GN=TMEM19 PE=1 SV=1	TMEM19	1.41086	0.0369407	Up	24.132	51.4	10	10	10	118159	91047.7	110231	97596.4	143519	74959.7	1.11556	0.859599	1.04071	0.921426	1.35499	0.707709
Biological Process	GO:0051170	6	import into nucleus	3.31	0.0604745	A0A287ASM1	Importin 7 OS=Sus scrofa OX=9823 GN=IPO7 PE=1 SV=2	IPO7	1.32151	4.05716e-05	Up	114.35	19.8	15	15	15	80176.1	60517.8	79975	60670			1.13992	0.860426	1.13706	0.862589
Biological Process	GO:0051170	6	import into nucleus	3.31	0.0604745	A0A287A021	Nuclear transport factor 2 OS=Sus scrofa OX=9823 GN=NUTF2 PE=1 SV=1	NUTF2	1.56915	0.0441483	Up	11.873	55.3	3	3	3	320847	200194	261138	245969	381974	168158	1.21974	0.76106	0.992744	0.935077	1.45211	0.639269
Biological Process	GO:0007389	2	pattern specification process	4.97	0.0601204	A0A5G2QAY2	Formin like 3 OS=Sus scrofa OX=9823 GN=FMNL3 PE=3 SV=1	FMNL3	1.69279	0.0310047	Up	106.38	11.9	10	4	10	345803	178622	302370	204280			1.34152	0.692955	1.17303	0.792493
Biological Process	GO:0047496	5	vesicle transport along microtubule	5.42	0.0513892	A0A286ZPG8	Nuclear distribution protein nudE-like 1 OS=Sus scrofa OX=9823 GN=NDEL1 PE=3 SV=1	NDEL1	1.48357	0.0159465	Up	35.553	34.6	10	5	10	195603	112807	157513	140087	192300	114745	1.28538	0.741296	1.03507	0.920557	1.26367	0.754029
Biological Process	GO:0047496	5	vesicle transport along microtubule	5.42	0.0513892	M3VK02	AP-3 complex subunit delta OS=Sus scrofa OX=9823 GN=AP3D1 PE=1 SV=1	AP3D1	1.35881	0.0188962	Up	136.42	20.9	19	19	19	64015.1	44346.8	60259	47111			1.18694	0.822257	1.11729	0.87351
Biological Process	GO:0061387	5	regulation of extent of cell growth	5.42	0.0513892	A0A286ZPG8	Nuclear distribution protein nudE-like 1 OS=Sus scrofa OX=9823 GN=NDEL1 PE=3 SV=1	NDEL1	1.48357	0.0159465	Up	35.553	34.6	10	5	10	195603	112807	157513	140087	192300	114745	1.28538	0.741296	1.03507	0.920557	1.26367	0.754029
Biological Process	GO:0061387	5	regulation of extent of cell growth	5.42	0.0513892	A0A287A4W6	Ras-related protein Rab-21 OS=Sus scrofa OX=9823 GN=TMEM19 PE=1 SV=1	TMEM19	1.41086	0.0369407	Up	24.132	51.4	10	10	10	118159	91047.7	110231	97596.4	143519	74959.7	1.11556	0.859599	1.04071	0.921426	1.35499	0.707709
Biological Process	GO:0031570	5	DNA integrity checkpoint	5.19	0.0556934	A5GFW1	Aurora kinase A OS=Sus scrofa OX=9823 GN=AURKA PE=3 SV=1	AURKA	1.331	0.0196673	Up	45.515	54.7	19	18	19	173563	146555	175221	145168	204808	124197	1.07412	0.906983	1.08439	0.8984	1.26749	0.768614
Biological Process	GO:0031570	5	DNA integrity checkpoint	5.19	0.0556934	A0A287BTE0	Protein arginine methyltransferase 1 OS=Sus scrofa OX=9823 GN=PRMT1 PE=1 SV=1	PRMT1	1.31789	0.0264665	Up	43.393	24.8	6	5	6	21320.8	15162.9	19983	16178			1.17398	0.834908	1.10031	0.890802
Biological Process	GO:0032990	4	cell part morphogenesis	2.71	0.0581317	F1RL02	Mitogen-activated protein kinase OS=Sus scrofa OX=9823 GN=MAPK1 PE=1 SV=4	MAPK1	1.51032	0.0472052	Up	39.365	31	11	9	11	90880.6	52764.3	79691	60173			1.28223	0.744446	1.12435	0.848975
Biological Process	GO:0032990	4	cell part morphogenesis	2.71	0.0581317	A0A286ZPG8	Nuclear distribution protein nudE-like 1 OS=Sus scrofa OX=9823 GN=NDEL1 PE=3 SV=1	NDEL1	1.48357	0.0159465	Up	35.553	34.6	10	5	10	195603	112807	157513	140087	192300	114745	1.28538	0.741296	1.03507	0.920557	1.26367	0.754029
Biological Process	GO:0032990	4	cell part morphogenesis	2.71	0.0581317	A5GFW1	Aurora kinase A OS=Sus scrofa OX=9823 GN=AURKA PE=3 SV=1	AURKA	1.331	0.0196673	Up	45.515	54.7	19	18	19	173563	146555	175221	145168	204808	124197	1.07412	0.906983	1.08439	0.8984	1.26749	0.768614
Biological Process	GO:0032990	4	cell part morphogenesis	2.71	0.0581317	A0A5G2QAY2	Formin like 3 OS=Sus scrofa OX=9823 GN=FMNL3 PE=3 SV=1	FMNL3	1.69279	0.0310047	Up	106.38	11.9	10	4	10	345803	178622	302370	204280			1.34152	0.692955	1.17303	0.792493
Biological Process	GO:0060541	4	respiratory system development	4.97	0.0601204	F1RL02	Mitogen-activated protein kinase OS=Sus scrofa OX=9823 GN=MAPK1 PE=1 SV=4	MAPK1	1.51032	0.0472052	Up	39.365	31	11	9	11	90880.6	52764.3	79691	60173			1.28223	0.744446	1.12435	0.848975
Biological Process	GO:0060541	4	respiratory system development	4.97	0.0601204	F1RFM7	Aminoacyl tRNA synthase complex-interacting multifunctional protein 2 OS=Sus scrofa OX=9823 GN=AIMP2 PE=1 SV=2	AIMP2	1.30014	0.0421758	Up	35.185	24.1	5	5	5			53373	44415	57745.7	41051.8			1.086	0.903729	1.17497	0.835296
Biological Process	GO:0030323	4	respiratory tube development	4.97	0.0601204	F1RL02	Mitogen-activated protein kinase OS=Sus scrofa OX=9823 GN=MAPK1 PE=1 SV=4	MAPK1	1.51032	0.0472052	Up	39.365	31	11	9	11	90880.6	52764.3	79691	60173			1.28223	0.744446	1.12435	0.848975
Biological Process	GO:0030323	4	respiratory tube development	4.97	0.0601204	F1RFM7	Aminoacyl tRNA synthase complex-interacting multifunctional protein 2 OS=Sus scrofa OX=9823 GN=AIMP2 PE=1 SV=2	AIMP2	1.30014	0.0421758	Up	35.185	24.1	5	5	5			53373	44415	57745.7	41051.8			1.086	0.903729	1.17497	0.835296
Biological Process	GO:0030324	4	lung development	4.97	0.0601204	F1RL02	Mitogen-activated protein kinase OS=Sus scrofa OX=9823 GN=MAPK1 PE=1 SV=4	MAPK1	1.51032	0.0472052	Up	39.365	31	11	9	11	90880.6	52764.3	79691	60173			1.28223	0.744446	1.12435	0.848975
Biological Process	GO:0030324	4	lung development	4.97	0.0601204	F1RFM7	Aminoacyl tRNA synthase complex-interacting multifunctional protein 2 OS=Sus scrofa OX=9823 GN=AIMP2 PE=1 SV=2	AIMP2	1.30014	0.0421758	Up	35.185	24.1	5	5	5			53373	44415	57745.7	41051.8			1.086	0.903729	1.17497	0.835296
Biological Process	GO:0042306	7	regulation of protein import into nucleus	4.97	0.0601204	F1RL02	Mitogen-activated protein kinase OS=Sus scrofa OX=9823 GN=MAPK1 PE=1 SV=4	MAPK1	1.51032	0.0472052	Up	39.365	31	11	9	11	90880.6	52764.3	79691	60173			1.28223	0.744446	1.12435	0.848975
Biological Process	GO:0042306	7	regulation of protein import into nucleus	4.97	0.0601204	A0A287A021	Nuclear transport factor 2 OS=Sus scrofa OX=9823 GN=NUTF2 PE=1 SV=1	NUTF2	1.56915	0.0441483	Up	11.873	55.3	3	3	3	320847	200194	261138	245969	381974	168158	1.21974	0.76106	0.992744	0.935077	1.45211	0.639269
Biological Process	GO:0001824	3	blastocyst development	4.97	0.0601204	A0A286ZPG8	Nuclear distribution protein nudE-like 1 OS=Sus scrofa OX=9823 GN=NDEL1 PE=3 SV=1	NDEL1	1.48357	0.0159465	Up	35.553	34.6	10	5	10	195603	112807	157513	140087	192300	114745	1.28538	0.741296	1.03507	0.920557	1.26367	0.754029
Biological Process	GO:0001824	3	blastocyst development	4.97	0.0601204	A0A5G2QPE1	Calcium-activated neutral proteinase 2 OS=Sus scrofa OX=9823 GN=CAPN2 PE=1 SV=1	CAPN2	1.42661	0.035854	Up	79.891	24.9	15	15	15	114228	70377.8	91214.9	88133.7	117937	68164.7	1.246	0.767681	0.994971	0.961361	1.28645	0.743539
Biological Process	GO:0007389	2	pattern specification process	4.97	0.0601204	A5GFW1	Aurora kinase A OS=Sus scrofa OX=9823 GN=AURKA PE=3 SV=1	AURKA	1.331	0.0196673	Up	45.515	54.7	19	18	19	173563	146555	175221	145168	204808	124197	1.07412	0.906983	1.08439	0.8984	1.26749	0.768614
Biological Process	GO:0008152	1	metabolic process	1.21	0.0506237	A0A287BGN0	Cytochrome c oxidase subunit OS=Sus scrofa OX=9823 GN=COX6A1 PE=1 SV=2	COX6A1	1.84104	0.0208338	Up	12.247	43.1	2	2	2			59165	28316	52131	32136.7			1.37794	0.659475	1.21412	0.748459
Biological Process	GO:0008152	1	metabolic process	1.21	0.0506237	F1S5A8	RNA helicase OS=Sus scrofa OX=9823 GN=DHX15 PE=1 SV=1	DHX15	1.38164	0.0159425	Up	90.932	7.5	5	5	5	30568.8	20869.4	28834	22125			1.19413	0.815232	1.12636	0.864281
Biological Process	GO:0140014	4	mitotic nuclear division	3.2	0.0660455	F1SFR3	Separase OS=Sus scrofa OX=9823 GN=ESPL1 PE=4 SV=3	ESPL1	1.57495	0.0267361	Up	230.12	11.8	18	18	18	46370.2	29884.7	39859.7	34765.9	55159.1	25122.9	1.20357	0.775679	1.03459	0.902376	1.4317	0.652085
Biological Process	GO:0008152	1	metabolic process	1.21	0.0506237	F1S6Z8	Vesicle trafficking 1 OS=Sus scrofa OX=9823 GN=VTA1 PE=1 SV=3	VTA1	1.31911	0.00244422	Up	31.024	38.4	9	9	9	250605		243793	195264	257607	184793	1.10685		1.07676	0.862427	1.13778	0.816178
[truncated: 779 more rows]

## Sheet: Down
GO Terms Level 1	GO Terms Description	GO Terms Level	GO Terms ID	Mapping	Background	All Mapping	All Background	Fold Enrichment	Fisher's exact test p value	-log10(p value)	Related proteins
[truncated: 23 more rows]

## Sheet: Down GO2Protein
GO Terms Level 1	GO Terms ID	GO Terms Level	GO Terms Description	Fold Enrichment	Fisher's exact test p value	Protein accession	Protein description	Gene name	NSO/SSO Ratio	NSO/SSO P value	Regulated Type	MW [kDa]	Coverage [%]	Peptides	Unique peptides	Razor + unique peptides	LFQ intensity NSO_1	LFQ intensity SSO_1	LFQ intensity NSO_2	LFQ intensity SSO_2	LFQ intensity NSO_3	LFQ intensity SSO_3	NSO_1	SSO_1	NSO_2	SSO_2	NSO_3	SSO_3
[truncated: 1,121 more rows]

[truncated: 2 more sheets: Regulated, Regulated GO2Protein]
